# Supplementary material for: Transcriptome Analysis of Canola (Brassica napus) under Salt Stress at the Germination Stage
Source: PLoS One. 2015 Feb 13;10(2):e0116217. doi: 10.1371/journal.pone.0116217 (PMC4332669; doi:10.1371/journal.pone.0116217)
Supplement: S1 Table — (XLSX) [file pone.0116217.s002.xlsx]

## Sheet: Sheet1
Supplement 1 Primers of selected genes in qPCR
Assay name	Gene Bank/miRbase (V16.0) Access No.	Forward Primer(5' To 3')	Reversed Primer(5' To 3')	PCR product Length (bp)
Bra011843		TGATGAAACCGGTAGGCGATA	GTAGATGGTGGTGGCGTGC	133
Bra023573		CGCTTATACACCGGCTGGC	CAACTCCACAGTAGTATGGTCCCT	206
Bra000090		CGCGGTGGTGATGTGGTC	TTTCCCTTCGTATCTATAAGCACTC	259
Bra030494		GATACCGGACCCTGGTTCAC	TGATTTCGCCCTTGCTGG	203
Bra000314		CCCAACCGTGGCTTTCAA	CGTCCACCGTCACACTCACC	120
Bra030473		ATGGTTGGACCTAGATTGCC	AAGTGGGTTTCCGTATTTGT	273
Bra018067		TCATCAAGAAGAACGGTGGA	ATACAGGTTGGTTTGCGACA	174
Bra014287		TCTAGGGCTGAACTATTAATGTT	GGTGATGTAGGTAAGTGGGT	205
Bra018995		AAGATACGCTCCTCAACATAA	CTCGCAGAACTGGTAATAGAAA	232
Bra034608		GGTTCTGATACTTGACCACCAA	CTTCACCGCTTTCTCCACAT	238
Bra005012		CTCCTATCACGGATTCTACTGC	TAACCAAACGAGCCACCAAT	219
Bra017051		TCAAGACTAGGAAGAGGTGGCA	GACAGGAGCCCATAAACGAG	177
Bra000150		CAGCACCAGAAGAGCCCCT	CATGCCTCCTCTTCCTAGCC	241
Bra025421		CAACAAGAACCAGAGCCACC	GATCCACGATCCAACATCCA	177
Bra020731		AAGAAGCCGAGAAGGAAAATG	GCAAGAACCACACCGAAGC	205
Bra028202		CCACGACACCATTCAAGAAA	CATCCGACATCCCGTAAAGC	209
Bra036196		CCTTCGGACAACAAGCACCA	CATGACCCACGATCCCACAT	188
Bra036701		AAACCGCTGAAGCCATTAGG	AGTCAAAGGCGCATCCAACT	162
Bra041014		AGATTACAACACATTAACCAGACCG	TTCCCAAGATCATGGATAAGAGC	248
Bra035627		AGTGGGCTGTTGTTGGTGAC	GCAAAGTGCTTCCGTTCTCC	219
Bra040819		CATCGGAAACTTACACCAGC	TAATCATCATAGGGAGCAAA	246
Bra030246		ACCCTTTGCTTACCGCTGA	TATGTCGGATTCCTGGACGA	191
Bra034608		GGGTCAAAGGAAGAGGAATG	AGTTCTGAGCACTTGCGTTA	203
Bra000847		TTGCCCACTCAGACCAAAGA	CATCACGTCCAGTTCCGCTA	213
Bra029996		ATTGGGAGGGAAGTTCAGTA	CTTGGTCGGAAAGATACTCA	117
Bra038819		GTAGTTTATGGAACGCAGAT	CAAGGTGTATTAGTCGTGGT	154
Bra024089		TCTTGGGTAACATGAGTGGA	GTCAATATGATTCTTTGAGGGT	157
Bra010292		TCTGGAACCCTCAAAGAATC	AAGAAGCCATGAATGGAGCT	198
Bra011179		TACTCAATCCTCTGGAACCCTC	CTAGTTGCCCAATCGTCTGC	158
Bra034193		ACCGATGAGGAGGAGAATGA	CCTTGTGGCTGAAGGAATGG	129
Bra000840		GAACGGAGTTGGAAACAGAG	TAAGAAGCAATGAAGGGAGC	276
β-actin	GI:4139263	TGGCGTAGAGGGAGAGAACA	TAACCCAAAGGCCAACAGAGA	104
