# Supplementary material for: Transcriptome Analysis of Canola (Brassica napus) under Salt Stress at the Germination Stage
Source: PLoS One. 2015 Feb 13;10(2):e0116217. doi: 10.1371/journal.pone.0116217 (PMC4332669; doi:10.1371/journal.pone.0116217)
Supplement: S2 Table — (XLSX) [file pone.0116217.s003.xlsx]

## Sheet: 3-hour
	Accession	H3_FPKM	S3_FPKM	Up or Down	S3/H3	log2	Absolute values	annotation	GO	KEGG
1	Bra041014	292.48	0.88	d	0.00300875	-8.37662	8.37662	myo-inositol oxygenase 4	GO:0005506(iron ion binding),GO:0050113(inositol oxygenase activity),GO:0019310(inositol catabolic process),GO:0055114(oxidation-reduction process),GO:0005737(cytoplasm)	00053(Ascorbate and aldarate metabolism),00562(Inositol phosphate metabolism)
2	Bra030494	1.43	136.5	u	95.4545	6.57674	6.57674	Late embryogenesis abundant protein
3	Bra035627	1.77	0.03	d	0.0169492	-5.88264	5.88264	myo-inositol oxygenase 5	GO:0005506(iron ion binding),GO:0050113(inositol oxygenase activity),GO:0019310(inositol catabolic process),GO:0055114(oxidation-reduction process),GO:0005737(cytoplasm)	00053(Ascorbate and aldarate metabolism),00562(Inositol phosphate metabolism)
4	Bra025421	107.17	2.14	d	0.0199683	-5.64615	5.64615	Proline dehydrogenase family protein	GO:0004657(proline dehydrogenase activity),GO:0006537(glutamate biosynthetic process),GO:0006562(proline catabolic process),GO:0055114(oxidation-reduction process)	00330(Arginine and proline metabolism)
5	Bra018160	1.37	67.73	u	49.438	5.62755	5.62755	glutamine-dependent asparagine synthase 1	GO:0004066(asparagine synthase (glutamine-hydrolyzing) activity),GO:0006529(asparagine biosynthetic process)	00250(Alanine, aspartate and glutamate metabolism),00910(Nitrogen metabolism)
6	Bra020731	213.29	5.33	d	0.0249895	-5.32254	5.32254	Proline dehydrogenase family protein	GO:0004657(proline dehydrogenase activity),GO:0006537(glutamate biosynthetic process),GO:0006562(proline catabolic process),GO:0055114(oxidation-reduction process)	00330(Arginine and proline metabolism)
7	Bra037177	0.5	19.15	u	38.3	5.25927	5.25927	Dehydrin family protein	GO:0006950(response to stress),GO:0009415(response to water)
8	Bra028202	2.84	0.1	d	0.0352113	-4.82782	4.82782	Proline dehydrogenase family protein	GO:0004657(proline dehydrogenase activity),GO:0006537(glutamate biosynthetic process),GO:0006562(proline catabolic process),GO:0055114(oxidation-reduction process)	00330(Arginine and proline metabolism)
9	Bra036701	90.88	3.24	d	0.0356514	-4.8099	4.8099	myo-inositol oxygenase 2	GO:0005506(iron ion binding),GO:0050113(inositol oxygenase activity),GO:0019310(inositol catabolic process),GO:0055114(oxidation-reduction process),GO:0005737(cytoplasm)	00053(Ascorbate and aldarate metabolism),00562(Inositol phosphate metabolism)
10	Bra025522	65.49	2.38	d	0.0363414	-4.78224	4.78224	PLC-like phosphodiesterases superfamily protein	GO:0008889(glycerophosphodiester phosphodiesterase activity),GO:0006071(glycerol metabolic process)
	Bra027071	3.22	0.12	d	0.0372671	-4.74595	4.74595	Protein of unknown function, DUF584
	Bra036196	28.19	1.14	d	0.0404399	-4.62808	4.62808	Proline dehydrogenase family protein	GO:0004657(proline dehydrogenase activity),GO:0006537(glutamate biosynthetic process),GO:0006562(proline catabolic process),GO:0055114(oxidation-reduction process)
	Bra030755	2.54	51.96	u	20.4567	4.3545	4.3545	soybean gene regulated by cold-2	GO:0005515(protein binding)
	Bra000847	17.52	0.94	d	0.053653	-4.2202	4.2202	2-oxoglutarate (2OG) and Fe(II)-dependent oxygenase superfamily protein	GO:0016491(oxidoreductase activity),GO:0016706(oxidoreductase activity, acting on paired donors, with incorporation or reduction of molecular oxygen, 2-oxoglutarate as one donor, and incorporation of one atom each of oxygen into both donors),GO:0055114(oxidation-reduction process)
	Bra020323	0.46	8.49	u	18.4565	4.20606	4.20606	lipid transfer protein 4
	Bra016564	1.53	24.42	u	15.9608	3.99646	3.99646	Calcium-binding EF-hand family protein		04626(Plant-pathogen interaction)
	Bra020322	0.65	10.29	u	15.8308	3.98466	3.98466	lipid transfer protein 4
	Bra029172	0.63	9.47	u	15.0317	3.90994	3.90994	lipid transfer protein 3
	Bra006805	0.9	0.06	d	0.0666667	-3.90689	3.90689	NA
	Bra010579	27.75	2.2	d	0.0792793	-3.65691	3.65691	Cold acclimation protein WCOR413 family
	Bra019731	5.71	70.86	u	12.4098	3.63341	3.63341	ERD (early-responsive to dehydration stress) family protein	GO:0016020(membrane)
	Bra005987	1.71	0.14	d	0.0818713	-3.6105	3.6105	GRAM domain-containing protein / ABA-responsive protein-related
	Bra029996	4.64	0.39	d	0.0840517	-3.57258	3.57258	2-oxoglutarate (2OG) and Fe(II)-dependent oxygenase superfamily protein	GO:0016491(oxidoreductase activity),GO:0016706(oxidoreductase activity, acting on paired donors, with incorporation or reduction of molecular oxygen, 2-oxoglutarate as one donor, and incorporation of one atom each of oxygen into both donors),GO:0055114(oxidation-reduction process)
	Bra024089	3.9	0.33	d	0.0846154	-3.56294	3.56294	xyloglucan endotransglucosylase/hydrolase 24	GO:0004553(hydrolase activity, hydrolyzing O-glycosyl compounds),GO:0005975(carbohydrate metabolic process),GO:0016762(xyloglucan:xyloglucosyl transferase activity),GO:0006073(cellular glucan metabolic process),GO:0005618(cell wall),GO:0048046(apoplast)
	Bra016638	22.91	1.95	d	0.0851157	-3.55443	3.55443	organic cation/carnitine transporter 3	GO:0022857(transmembrane transporter activity),GO:0055085(transmembrane transport),GO:0016021(integral to membrane)
	Bra023790	0.8	9.03	u	11.2875	3.49665	3.49665	ATPase E1-E2 type family protein / haloacid dehalogenase-like hydrolase family protein	GO:0000166(nucleotide binding),GO:0046872(metal ion binding),GO:0003824(catalytic activity),GO:0008152(metabolic process),GO:0016020(membrane),GO:0015662(ATPase activity, coupled to transmembrane movement of ions, phosphorylative mechanism),GO:0006812(cation transport),GO:0006754(ATP biosynthetic process)
	Bra028485	55.61	5.01	d	0.0900917	-3.47246	3.47246	PLC-like phosphodiesterases superfamily protein	GO:0008889(glycerophosphodiester phosphodiesterase activity),GO:0006071(glycerol metabolic process)
	Bra039618	0.66	0.06	d	0.0909091	-3.45943	3.45943	basic helix-loop-helix (bHLH) DNA-binding superfamily protein	GO:0030528(transcription regulator activity),GO:0006355(regulation of transcription, DNA-dependent)
	Bra016025	9.82	0.9	d	0.0916497	-3.44773	3.44773	phosphate starvation-induced gene 2	GO:0016791(phosphatase activity)
	Bra010292	5.75	0.54	d	0.093913	-3.41253	3.41253	xyloglucan endotransglucosylase/hydrolase 24	GO:0004553(hydrolase activity, hydrolyzing O-glycosyl compounds),GO:0005975(carbohydrate metabolic process),GO:0016762(xyloglucan:xyloglucosyl transferase activity),GO:0006073(cellular glucan metabolic process),GO:0005618(cell wall),GO:0048046(apoplast)
	Bra010284	3.41	0.34	d	0.0997067	-3.32617	3.32617	nodulin MtN21 /EamA-like transporter family protein	GO:0016020(membrane)
	Bra018412	0.06	0.58	u	9.66667	3.27302	3.27302	O-acyltransferase (WSD1-like) family protein	GO:0004144(diacylglycerol O-acyltransferase activity)
	Bra014170	0.17	1.6	u	9.41176	3.23447	3.23447	K+ uptake permease 9
	Bra002618	5.41	0.58	d	0.107209	-3.2215	3.2215	Undecaprenyl pyrophosphate synthetase family protein	GO:0016765(transferase activity, transferring alkyl or aryl (other than methyl) groups)	00900(Terpenoid backbone biosynthesis)
	Bra040817	1.56	14.15	u	9.07051	3.18118	3.18118	glycine-rich protein 3
	Bra007517	2.75	0.31	d	0.112727	-3.14909	3.14909	Protein of unknown function (DUF581)
	Bra036282	1.36	11.56	u	8.5	3.08746	3.08746	sucrose synthase 3	GO:0009058(biosynthetic process),GO:0005985(sucrose metabolic process)	00500(Starch and sucrose metabolism)
	Bra024080	10.48	1.24	d	0.118321	-3.07923	3.07923	nodulin MtN21 /EamA-like transporter family protein	GO:0016020(membrane)
	Bra008764	3.03	0.36	d	0.118812	-3.07325	3.07325	myb domain protein 40	GO:0003677(DNA binding)
	Bra025995	4.68	36.08	u	7.7094	2.94662	2.94662	glutathione S-transferase TAU 24	GO:0005515(protein binding)
	Bra021877	4.54	0.6	d	0.132159	-2.91966	2.91966	glycine-rich protein
	Bra014287	53.52	7.17	d	0.133969	-2.90003	2.90003	beta glucosidase 34	GO:0004553(hydrolase activity, hydrolyzing O-glycosyl compounds),GO:0005975(carbohydrate metabolic process)
	Bra018067	40.36	5.46	d	0.135282	-2.88595	2.88595	Cysteine proteinases superfamily protein	GO:0008234(cysteine-type peptidase activity),GO:0006508(proteolysis)
	Bra024943	1.03	0.14	d	0.135922	-2.87915	2.87915	tonoplast intrinsic protein 2;3	GO:0005215(transporter activity),GO:0006810(transport),GO:0016020(membrane)
	Bra027356	0.5	3.63	u	7.26	2.85997	2.85997	GDSL lipase 1	GO:0016788(hydrolase activity, acting on ester bonds),GO:0006629(lipid metabolic process)
	Bra011179	2.76	0.39	d	0.141304	-2.82312	2.82312	xyloglucan endotransglucosylase/hydrolase 24	GO:0004553(hydrolase activity, hydrolyzing O-glycosyl compounds),GO:0005975(carbohydrate metabolic process),GO:0016762(xyloglucan:xyloglucosyl transferase activity),GO:0006073(cellular glucan metabolic process),GO:0005618(cell wall),GO:0048046(apoplast)
	Bra028646	1.29	8.95	u	6.93798	2.79452	2.79452	IBR domain-containing protein	GO:0008270(zinc ion binding)
	Bra036356	0.96	0.14	d	0.145833	-2.77761	2.77761	Adenine nucleotide alpha hydrolases-like superfamily protein	GO:0006950(response to stress)
	Bra023269	13.03	1.91	d	0.146585	-2.77019	2.77019	NA
	Bra030351	13.16	1.93	d	0.146657	-2.76949	2.76949	HXXXD-type acyl-transferase family protein 脂酰转移酶	GO:0016747(transferase activity, transferring acyl groups other than amino-acyl groups)
	Bra038819	3.7	0.55	d	0.148649	-2.75002	2.75002	xyloglucan endotransglucosylase/hydrolase 21	GO:0004553(hydrolase activity, hydrolyzing O-glycosyl compounds),GO:0005975(carbohydrate metabolic process),GO:0016762(xyloglucan:xyloglucosyl transferase activity),GO:0006073(cellular glucan metabolic process),GO:0005618(cell wall),GO:0048046(apoplast)
	Bra030473	92.82	13.82	d	0.14889	-2.74768	2.74768	beta glucosidase 34	GO:0004553(hydrolase activity, hydrolyzing O-glycosyl compounds),GO:0005975(carbohydrate metabolic process)
	Bra030720	0.76	0.12	d	0.157895	-2.66297	2.66297	alpha/beta-Hydrolases superfamily protein
	Bra038726	2.09	13.15	u	6.29187	2.65349	2.65349	basic chitinase	GO:0004568(chitinase activity),GO:0006032(chitin catabolic process),GO:0016998(cell wall macromolecule catabolic process),GO:0008061(chitin binding)
	Bra029469	13.66	2.18	d	0.15959	-2.64756	2.64756	AGAMOUS-like 80	GO:0003677(DNA binding),GO:0046983(protein dimerization activity),GO:0043565(sequence-specific DNA binding),GO:0006355(regulation of transcription, DNA-dependent),GO:0005634(nucleus),GO:0003700(sequence-specific DNA binding transcription factor activity)
	Bra040924	0.92	0.15	d	0.163043	-2.61667	2.61667	purine permease 10
	Bra034754	10.18	59.75	u	5.86935	2.5532	2.5532	basic chitinase	GO:0004568(chitinase activity),GO:0006032(chitin catabolic process),GO:0016998(cell wall macromolecule catabolic process),GO:0008061(chitin binding)	00520(Amino sugar and nucleotide sugar metabolism)
	Bra006249	8.68	1.48	d	0.170507	-2.5521	2.5521	myb domain protein 40	GO:0003677(DNA binding)
	Bra001622	20	3.43	d	0.1715	-2.54372	2.54372	MD-2-related lipid recognition domain-containing protein
	Bra005012	12.11	69.43	u	5.73328	2.51936	2.51936	delta1-pyrroline-5-carboxylate synthase 1	GO:0016491(oxidoreductase activity),GO:0008152(metabolic process),GO:0055114(oxidation-reduction process),GO:0008652(cellular amino acid biosynthetic process)	00330(Arginine and proline metabolism)
	Bra024131	0.8	0.14	d	0.175	-2.51457	2.51457	HXXXD-type acyl-transferase family protein	GO:0016747(transferase activity, transferring acyl groups other than amino-acyl groups)
	Bra007242	1.99	0.35	d	0.175879	-2.50734	2.50734	response regulator 17	GO:0000156(two-component response regulator activity),GO:0000160(two-component signal transduction system (phosphorelay)),GO:0006355(regulation of transcription, DNA-dependent)
	Bra014848	6.27	35.13	u	5.60287	2.48617	2.48617	Arabidopsis Inositol phosphorylceramide synthase 1
	Bra013148	0.3	1.68	u	5.6	2.48543	2.48543	alanine:glyoxylate aminotransferase 2	GO:0008152(metabolic process)	00250(Alanine, aspartate and glutamate metabolism),00260(Glycine, serine and threonine metabolism),04146(Peroxisome)
	Bra013889	2.31	0.42	d	0.181818	-2.45943	2.45943	basic helix-loop-helix (bHLH) DNA-binding superfamily protein	GO:0030528(transcription regulator activity),GO:0006355(regulation of transcription, DNA-dependent)
	Bra000358	45.21	8.45	d	0.186906	-2.41962	2.41962	Protein of unknown function (DUF581)
	Bra010409	0.1	0.53	u	5.3	2.40599	2.40599	seed storage albumin 3
	Bra037207	0.9	4.72	u	5.24444	2.39079	2.39079	alanine:glyoxylate aminotransferase	GO:0008152(metabolic process)	00250(Alanine, aspartate and glutamate metabolism),00260(Glycine, serine and threonine metabolism),04146(Peroxisome)
	Bra013382	17.1	89.42	u	5.22924	2.3866	2.3866	proline-rich family protein
	Bra024052	31.4	6.02	d	0.19172	-2.38293	2.38293	Putative membrane lipoprotein
	Bra028980	0.52	2.7	u	5.19231	2.37638	2.37638	Bifunctional inhibitor/lipid-transfer protein/seed storage 2S albumin superfamily protein
	Bra016181	23.78	4.63	d	0.194701	-2.36066	2.36066	Polyketide cyclase/dehydrase and lipid transport superfamily protein	GO:0006952(defense response),GO:0009607(response to biotic stimulus)
	Bra009605	12.53	2.67	d	0.213089	-2.23047	2.23047	Haloacid dehalogenase-like hydrolase (HAD) superfamily protein	GO:0003824(catalytic activity),GO:0008152(metabolic process)
	Bra024686	8.86	41.38	u	4.67043	2.22356	2.22356	expansin A1
	Bra017051	6.83	31.82	u	4.65886	2.21998	2.21998	delta1-pyrroline-5-carboxylate synthase 1	GO:0016491(oxidoreductase activity),GO:0008152(metabolic process),GO:0055114(oxidation-reduction process),GO:0008652(cellular amino acid biosynthetic process)	00330(Arginine and proline metabolism)
	Bra008066	3.58	0.77	d	0.215084	-2.21703	2.21703	phosphate starvation-induced gene 2	GO:0016791(phosphatase activity)
	Bra026626	0.83	0.18	d	0.216867	-2.20511	2.20511	DNAse I-like superfamily protein
	Bra023137	69.5	15.08	d	0.216978	-2.20438	2.20438	CTP synthase family protein	GO:0003883(CTP synthase activity),GO:0006221(pyrimidine nucleotide biosynthetic process),GO:0016787(hydrolase activity),GO:0006541(glutamine metabolic process)	00240(Pyrimidine metabolism)
	Bra038414	1.09	4.92	u	4.51376	2.17433	2.17433	spermidine disinapoyl acyltransferase	GO:0016747(transferase activity, transferring acyl groups other than amino-acyl groups)
	Bra010139	1.46	0.33	d	0.226027	-2.14543	2.14543	nodulin MtN21 /EamA-like transporter family protein	GO:0016020(membrane)
	Bra012663	13.34	3.08	d	0.230885	-2.11476	2.11476	Homeobox-leucine zipper protein 4 (HB-4) / HD-ZIP protein	GO:0003700(sequence-specific DNA binding transcription factor activity),GO:0043565(sequence-specific DNA binding),GO:0006355(regulation of transcription, DNA-dependent),GO:0003677(DNA binding),GO:0005634(nucleus),GO:0006351(transcription, DNA-dependent),GO:0016563(transcription activator activity)
	Bra005762	6.43	1.5	d	0.233281	-2.09986	2.09986	Heavy metal transport/detoxification superfamily protein	GO:0046872(metal ion binding),GO:0030001(metal ion transport)
	Bra034669	2.09	0.49	d	0.23445	-2.09265	2.09265	Heavy metal transport/detoxification superfamily protein	GO:0046872(metal ion binding),GO:0030001(metal ion transport)
	Bra000150	21.83	92.42	u	4.23362	2.08189	2.08189	delta1-pyrroline-5-carboxylate synthase 1	GO:0016491(oxidoreductase activity),GO:0008152(metabolic process),GO:0055114(oxidation-reduction process),GO:0008652(cellular amino acid biosynthetic process)	00330(Arginine and proline metabolism)
	Bra028275	0.96	0.23	d	0.239583	-2.0614	2.0614	basic helix-loop-helix (bHLH) DNA-binding superfamily protein
	Bra008612	10.78	2.6	d	0.241187	-2.05177	2.05177	glutamine synthetase 1;4	GO:0004356(glutamate-ammonia ligase activity),GO:0006807(nitrogen compound metabolic process),GO:0006542(glutamine biosynthetic process)	00250(Alanine, aspartate and glutamate metabolism),00330(Arginine and proline metabolism),00910(Nitrogen metabolism),02020(Two-component system)
	Bra038889	0.93	0.23	d	0.247312	-2.0156	2.0156	NA
	Bra017102	6.43	1.6	d	0.248834	-2.00675	2.00675	annexin 3	GO:0005509(calcium ion binding),GO:0005544(calcium-dependent phospholipid binding)
	Bra014044	11.61	2.92	d	0.251507	-1.99133	1.99133	triacylglycerol lipase-like 1	GO:0004806(triglyceride lipase activity),GO:0006629(lipid metabolic process)
	Bra001940	1.39	0.35	d	0.251799	-1.98966	1.98966	ammonium transporter 1;5	GO:0072488(ammonium transmembrane transport),GO:0016020(membrane),GO:0008519(ammonium transmembrane transporter activity)
	Bra012398	14.83	3.74	d	0.252192	-1.98741	1.98741	MLP-like protein 423	GO:0006952(defense response),GO:0009607(response to biotic stimulus),GO:0006952(defense response),GO:0009607(response to biotic stimulus)
	Bra012414	14.83	3.74	d	0.252192	-1.98741	1.98741	MLP-like protein 423	GO:0006952(defense response),GO:0009607(response to biotic stimulus)
	Bra021164	7	1.79	d	0.255714	-1.9674	1.9674	N-terminal nucleophile aminohydrolases (Ntn hydrolases) superfamily protein	GO:0016787(hydrolase activity)
	Bra032622	12.53	48.96	u	3.90742	1.96622	1.96622	CBL-interacting protein kinase 9	GO:0004672(protein kinase activity),GO:0005524(ATP binding),GO:0006468(protein phosphorylation),GO:0007165(signal transduction)
	Bra011351	1.62	6.32	u	3.90123	1.96393	1.96393	K+ transporter 5	GO:0005515(protein binding),GO:0005216(ion channel activity),GO:0006811(ion transport),GO:0055085(transmembrane transport),GO:0016020(membrane)
	Bra037698	10.79	40.77	u	3.7785	1.91781	1.91781	Chitinase family protein	GO:0004568(chitinase activity),GO:0006032(chitin catabolic process),GO:0016998(cell wall macromolecule catabolic process),GO:0008061(chitin binding)
	Bra012397	17.72	4.69	d	0.264673	-1.91772	1.91772
	Bra018995	10.25	38.42	u	3.74829	1.90623	1.90623	Peroxisomal membrane 22 kDa (Mpv17/PMP22) family protein	GO:0016021(integral to membrane)
	Bra006942	26.36	7.04	d	0.267071	-1.9047	1.9047	alpha carbonic anhydrase 1		00910(Nitrogen metabolism)
	Bra000332	1.53	5.72	u	3.73856	1.90248	1.90248	Pectin lyase-like superfamily protein	GO:0004650(polygalacturonase activity),GO:0005975(carbohydrate metabolic process)
	Bra008019	3.55	0.96	d	0.270423	-1.88671	1.88671	Cupredoxin superfamily protein	GO:0005507(copper ion binding),GO:0009055(electron carrier activity)
	Bra009445	0.56	2.05	u	3.66071	1.87213	1.87213	3-ketoacyl-CoA synthase 19	GO:0016746(transferase activity, transferring acyl groups),GO:0016747(transferase activity, transferring acyl groups other than amino-acyl groups),GO:0006633(fatty acid biosynthetic process),GO:0016020(membrane),GO:0008610(lipid biosynthetic process)
	Bra013668	5.2	18.82	u	3.61923	1.85568	1.85568	Major Facilitator Superfamily with SPX (SYG1/Pho81/XPR1) domain-containing protein	GO:0055085(transmembrane transport),GO:0016021(integral to membrane)
	Bra013672	0.72	2.58	u	3.58333	1.8413	1.8413	IQ-domain 22	GO:0005515(protein binding)
	Bra023765	4.24	1.19	d	0.28066	-1.8331	1.8331	TPX2 (targeting protein for Xklp2) protein family
	Bra028126	3.02	10.74	u	3.55629	1.83037	1.83037	Eukaryotic aspartyl protease family protein	GO:0004190(aspartic-type endopeptidase activity),GO:0006508(proteolysis)
	Bra008157	0.83	2.94	u	3.54217	1.82463	1.82463	glutathione S-transferase TAU 10	GO:0005515(protein binding)
	Bra021871	1.39	4.9	u	3.52518	1.8177	1.8177	Integrase-type DNA-binding superfamily protein	GO:0003700(sequence-specific DNA binding transcription factor activity),GO:0006355(regulation of transcription, DNA-dependent)
	Bra011720	5.15	18.12	u	3.51845	1.81494	1.81494	Homeodomain-like superfamily protein	GO:0003677(DNA binding)
	Bra001995	5.43	1.55	d	0.285451	-1.80868	1.80868	ubiquitin-conjugating enzyme 29	GO:0016881(acid-amino acid ligase activity)
	Bra028603	20.16	5.83	d	0.289187	-1.78993	1.78993	NAD(P)-binding Rossmann-fold superfamily protein	GO:0016491(oxidoreductase activity),GO:0008152(metabolic process),GO:0003824(catalytic activity),GO:0050662(coenzyme binding),GO:0044237(cellular metabolic process)
	Bra037705	1.06	0.31	d	0.292453	-1.77372	1.77372	Scorpion toxin-like knottin superfamily protein	GO:0008200(ion channel inhibitor activity),GO:0005576(extracellular region)
	Bra024952	1.59	0.47	d	0.295597	-1.75829	1.75829	nudix hydrolase homolog 8	GO:0016787(hydrolase activity)
	Bra029450	4.05	1.2	d	0.296296	-1.75489	1.75489	pectin methylesterase inhibitor 1	GO:0004857(enzyme inhibitor activity),GO:0030599(pectinesterase activity)
	Bra022678	18.34	5.44	d	0.296619	-1.75332	1.75332	NA
	Bra017103	29.11	8.73	d	0.299897	-1.73746	1.73746	annexin 4	GO:0005509(calcium ion binding),GO:0005544(calcium-dependent phospholipid binding)
	Bra027896	1.69	0.51	d	0.301775	-1.72845	1.72845	NA
	Bra000703	3.55	1.09	d	0.307042	-1.70349	1.70349	HSP20-like chaperones superfamily protein
	Bra007991	10.06	3.11	d	0.309145	-1.69364	1.69364	sucrose-proton symporter 1	GO:0022857(transmembrane transporter activity),GO:0055085(transmembrane transport),GO:0016021(integral to membrane)
	Bra013433	6.28	19.84	u	3.15924	1.65958	1.65958	K+ uptake permease 9	GO:0015079(potassium ion transmembrane transporter activity),GO:0071805(potassium ion transmembrane transport),GO:0016020(membrane)
	Bra018667	0.91	2.85	u	3.13187	1.64702	1.64702	Expressed protein
	Bra028879	4.71	1.52	d	0.322718	-1.63166	1.63166	Haloacid dehalogenase-like hydrolase (HAD) superfamily protein	GO:0003824(catalytic activity),GO:0008152(metabolic process)
	Bra033050	8.72	2.82	d	0.323394	-1.62863	1.62863	HXXXD-type acyl-transferase family protein	GO:0016747(transferase activity, transferring acyl groups other than amino-acyl groups)
	Bra040819	3.12	1.04	d	0.333333	-1.58496	1.58496	cytochrome P450, family 71, subfamily B, polypeptide 37	GO:0005506(iron ion binding),GO:0009055(electron carrier activity),GO:0016705(oxidoreductase activity, acting on paired donors, with incorporation or reduction of molecular oxygen),GO:0020037(heme binding),GO:0055114(oxidation-reduction process)	00361(gamma-Hexachlorocyclohexane degradation),00626(Naphthalene and anthracene degradation),00903(Limonene and pinene degradation),00945(Stilbenoid, diarylheptanoid and gingerol biosynthesis)
	Bra037639	36.09	12.21	d	0.338321	-1.56354	1.56354	Protein of unknown function (DUF581)
	Bra030934	8.9	26.09	u	2.93146	1.55162	1.55162	mechanosensitive channel of small conductance-like 4	GO:0055085(transmembrane transport),GO:0016020(membrane)
	Bra030876	9.5	3.26	d	0.343158	-1.54306	1.54306	Disease resistance-responsive (dirigent-like protein) family protein
	Bra017839	8.49	2.92	d	0.343934	-1.5398	1.5398	BTB and TAZ domain protein 5	GO:0005515(protein binding),GO:0003712(transcription cofactor activity),GO:0004402(histone acetyltransferase activity),GO:0008270(zinc ion binding),GO:0006355(regulation of transcription, DNA-dependent),GO:0005634(nucleus)
	Bra004772	1.83	5.3	u	2.89617	1.53415	1.53415	Chitinase family protein	GO:0004568(chitinase activity),GO:0006032(chitin catabolic process),GO:0016998(cell wall macromolecule catabolic process),GO:0008061(chitin binding)
	Bra034193	51.81	18.05	d	0.348388	-1.52123	1.52123	xyloglucan endotransglucosylase/hydrolase 9	GO:0004553(hydrolase activity, hydrolyzing O-glycosyl compounds),GO:0005975(carbohydrate metabolic process),GO:0016762(xyloglucan:xyloglucosyl transferase activity),GO:0006073(cellular glucan metabolic process),GO:0005618(cell wall),GO:0048046(apoplast)
	Bra021175	51.24	17.95	d	0.350312	-1.51329	1.51329	nitrile specifier protein 1
	Bra010542	4.56	1.6	d	0.350877	-1.51096	1.51096	Disease resistance-responsive (dirigent-like protein) family protein
	Bra030880	3.62	1.29	d	0.356354	-1.48862	1.48862	Protein kinase protein with adenine nucleotide alpha hydrolases-like domain	GO:0004672(protein kinase activity),GO:0005524(ATP binding),GO:0006468(protein phosphorylation)
	Bra000090	92.12	33.08	d	0.359097	-1.47756	1.47756	annexin 4	GO:0005509(calcium ion binding),GO:0005544(calcium-dependent phospholipid binding)
	Bra037954	54.44	19.6	d	0.360029	-1.47381	1.47381	GDSL-like Lipase/Acylhydrolase superfamily protein	GO:0016788(hydrolase activity, acting on ester bonds),GO:0006629(lipid metabolic process)
	Bra039563	40.78	110.01	u	2.69765	1.4317	1.4317	Bifunctional inhibitor/lipid-transfer protein/seed storage 2S albumin superfamily protein
	Bra016180	17.67	6.73	d	0.380872	-1.39262	1.39262	Polyketide cyclase/dehydrase and lipid transport superfamily protein	GO:0006952(defense response),GO:0009607(response to biotic stimulus)
	Bra012092	6.32	2.41	d	0.381329	-1.39089	1.39089	UDP-Glycosyltransferase superfamily protein	GO:0016758(transferase activity, transferring hexosyl groups),GO:0008152(metabolic process)	00940(Phenylpropanoid biosynthesis)
	Bra017672	155.13	403.93	u	2.60382	1.38063	1.38063	arginine decarboxylase 2	GO:0003824(catalytic activity),GO:0008792(arginine decarboxylase activity),GO:0008295(spermidine biosynthetic process),GO:0006527(arginine catabolic process)	00330(Arginine and proline metabolism)
	Bra000314	24.79	64.53	u	2.60307	1.38021	1.38021	Chitinase family protein	GO:0004568(chitinase activity),GO:0006032(chitin catabolic process),GO:0016998(cell wall macromolecule catabolic process),GO:0008061(chitin binding)
	Bra002745	3.35	8.5	u	2.53731	1.3433	1.3433	OSBP(oxysterol binding protein)-related protein 4C
	Bra000194	3.69	9.34	u	2.53117	1.3398	1.3398	expansin A8
	Bra031263	12.67	5.06	d	0.399369	-1.32421	1.32421	4-coumarate:CoA ligase 5	GO:0003824(catalytic activity),GO:0008152(metabolic process)
	Bra019307	9.57	3.83	d	0.400209	-1.32117	1.32117	plasma membrane intrinsic protein 1;4	GO:0005215(transporter activity),GO:0006810(transport),GO:0016020(membrane)
	Bra029537	28.35	11.4	d	0.402116	-1.31431	1.31431	allantoinase 尿囊素酶	GO:0016787(hydrolase activity)	00230(Purine metabolism)
	Bra000840	71.58	29.09	d	0.406398	-1.29903	1.29903	xyloglucan endotransglucosylase/hydrolase 9	GO:0004553(hydrolase activity, hydrolyzing O-glycosyl compounds),GO:0005975(carbohydrate metabolic process),GO:0016762(xyloglucan:xyloglucosyl transferase activity),GO:0006073(cellular glucan metabolic process),GO:0005618(cell wall),GO:0048046(apoplast)
	Bra039785	34.12	82.43	u	2.41589	1.27255	1.27255	NA
	Bra010381	3.15	7.56	u	2.4	1.26303	1.26303	Wound-responsive family protein
	Bra035508	36.91	15.45	d	0.418586	-1.2564	1.2564	Glycosyl hydrolase superfamily protein	GO:0004553(hydrolase activity, hydrolyzing O-glycosyl compounds),GO:0005975(carbohydrate metabolic process)
	Bra003693	13.29	5.58	d	0.419865	-1.252	1.252	ACT domain repeat 3	GO:0016597(amino acid binding),GO:0008152(metabolic process)
	Bra039781	15.68	37.21	u	2.37309	1.24676	1.24676	NA
	Bra030246	15.14	6.43	d	0.424703	-1.23547	1.23547	cytochrome P450, family 79, subfamily B, polypeptide 3	GO:0005506(iron ion binding),GO:0009055(electron carrier activity),GO:0016705(oxidoreductase activity, acting on paired donors, with incorporation or reduction of molecular oxygen),GO:0020037(heme binding),GO:0055114(oxidation-reduction process)	00380(Tryptophan metabolism),00966(Glucosinolate biosynthesis)
	Bra023573	21.03	8.97	d	0.426534	-1.22927	1.22927	glutamine synthetase 1;4	GO:0004356(glutamate-ammonia ligase activity),GO:0006807(nitrogen compound metabolic process),GO:0006542(glutamine biosynthetic process)	00250(Alanine, aspartate and glutamate metabolism),00330(Arginine and proline metabolism),00910(Nitrogen metabolism),02020(Two-component system)
	Bra015269	11.22	4.81	d	0.428699	-1.22196	1.22196	NA
	Bra003682	30.31	13.03	d	0.429891	-1.21796	1.21796	O-methyltransferase family protein	GO:0008171(O-methyltransferase activity),GO:0008168(methyltransferase activity),GO:0046983(protein dimerization activity)
	Bra020295	29.39	13.27	d	0.451514	-1.14716	1.14716	HSP20-like chaperones superfamily protein
	Bra017421	35.46	16.02	d	0.451777	-1.14632	1.14632	low-molecular-weight cysteine-rich 68	GO:0006952(defense response)
	Bra011843	118.25	54.33	d	0.45945	-1.12202	1.12202	alanine:glyoxylate aminotransferase 2	GO:0008483(transaminase activity),GO:0030170(pyridoxal phosphate binding)	00250(Alanine, aspartate and glutamate metabolism),00260(Glycine, serine and threonine metabolism)
	Bra034608	9.35	20.29	u	2.17005	1.11773	1.11773	UDP-glucosyl transferase 73B3	GO:0016758(transferase activity, transferring hexosyl groups),GO:0008152(metabolic process)
	Bra013017	54.35	116.29	u	2.13965	1.09738	1.09738	Zinc finger, C3HC4 type (RING finger) family protein
	Bra007434	21.65	45.36	u	2.09515	1.06705	1.06705	multidrug resistance-associated protein 14	GO:0005524(ATP binding),GO:0016887(ATPase activity),GO:0042626(ATPase activity, coupled to transmembrane movement of substances),GO:0006810(transport),GO:0055085(transmembrane transport),GO:0016021(integral to membrane)
	Bra016655	2.42	0	d	0	#NUM!	#NUM!	Kunitz family trypsin and protease inhibitor protein	GO:0004866(endopeptidase inhibitor activity)
	Bra011017	0.9	0	d	0	#NUM!	#NUM!	SOB five-like 1

## Sheet: 12-hour
	Accession	H12_FPKM	S12_FPKM	Up or Down	S12/H12	log2	Absolute values	annotation	GO	KEGG
1	Bra030494	0.69	68.02	u	98.5797	6.62322	6.62322	Late embryogenesis abundant protein
2	Bra041014	319.64	4.12	d	0.0128895	-6.27766	6.27766	myo-inositol oxygenase 4	GO:0005506(iron ion binding),GO:0050113(inositol oxygenase activity),GO:0019310(inositol catabolic process),GO:0055114(oxidation-reduction process),GO:0005737(cytoplasm)	00053(Ascorbate and aldarate metabolism),00562(Inositol phosphate metabolism)
3	Bra024089	104.08	1.88	d	0.018063	-5.79082	5.79082	xyloglucan endotransglucosylase/hydrolase 24	GO:0004553(hydrolase activity, hydrolyzing O-glycosyl compounds),GO:0005975(carbohydrate metabolic process),GO:0016762(xyloglucan:xyloglucosyl transferase activity),GO:0006073(cellular glucan metabolic process),GO:0005618(cell wall),GO:0048046(apoplast)
4	Bra037177	0.37	19.76	u	53.4054	5.73891	5.73891	Dehydrin family protein	GO:0006950(response to stress),GO:0009415(response to water)
5	Bra027071	6.34	0.15	d	0.0236593	-5.40145	5.40145	Protein of unknown function, DUF584
6	Bra012397	87.97	2.43	d	0.0276231	-5.17798	5.17798	/
7	Bra012398	73.69	2.1	d	0.0284978	-5.13301	5.13301	MLP-like protein 423	GO:0006952(defense response),GO:0009607(response to biotic stimulus),GO:0006952(defense response),GO:0009607(response to biotic stimulus)
8	Bra012414	73.69	2.1	d	0.0284978	-5.13301	5.13301	MLP-like protein 423	GO:0006952(defense response),GO:0009607(response to biotic stimulus)
9	Bra020731	199.88	7.06	d	0.0353212	-4.82332	4.82332	Proline dehydrogenase family protein	GO:0004657(proline dehydrogenase activity),GO:0006537(glutamate biosynthetic process),GO:0006562(proline catabolic process),GO:0055114(oxidation-reduction process)	00330(Arginine and proline metabolism)
10	Bra028202	5.12	0.19	d	0.0371094	-4.75207	4.75207	Proline dehydrogenase family protein	GO:0004657(proline dehydrogenase activity),GO:0006537(glutamate biosynthetic process),GO:0006562(proline catabolic process),GO:0055114(oxidation-reduction process)	00330(Arginine and proline metabolism)
	Bra040817	0.91	23.88	u	26.2418	4.71379	4.71379	glycine-rich protein 3
	Bra025421	109.6	4.29	d	0.0391423	-4.67513	4.67513	Proline dehydrogenase family protein	GO:0004657(proline dehydrogenase activity),GO:0006537(glutamate biosynthetic process),GO:0006562(proline catabolic process),GO:0055114(oxidation-reduction process)	00330(Arginine and proline metabolism)
	Bra020322	0.59	14.64	u	24.8136	4.63306	4.63306	lipid transfer protein 4
	Bra035627	1.78	0.1	d	0.0561798	-4.15381	4.15381	myo-inositol oxygenase 5	GO:0005506(iron ion binding),GO:0050113(inositol oxygenase activity),GO:0019310(inositol catabolic process),GO:0055114(oxidation-reduction process),GO:0005737(cytoplasm)	00053(Ascorbate and aldarate metabolism),00562(Inositol phosphate metabolism)
	Bra010284	10.44	0.59	d	0.0565134	-4.14526	4.14526	nodulin MtN21 /EamA-like transporter family protein	GO:0016020(membrane)
	Bra020323	0.46	7.73	u	16.8043	4.07076	4.07076	lipid transfer protein 4
	Bra010292	33.11	2.11	d	0.063727	-3.97195	3.97195	xyloglucan endotransglucosylase/hydrolase 24	GO:0004553(hydrolase activity, hydrolyzing O-glycosyl compounds),GO:0005975(carbohydrate metabolic process),GO:0016762(xyloglucan:xyloglucosyl transferase activity),GO:0006073(cellular glucan metabolic process),GO:0005618(cell wall),GO:0048046(apoplast)
	Bra036196	27.05	1.8	d	0.0665434	-3.90956	3.90956	Proline dehydrogenase family protein	GO:0004657(proline dehydrogenase activity),GO:0006537(glutamate biosynthetic process),GO:0006562(proline catabolic process),GO:0055114(oxidation-reduction process)
	Bra016655	2.82	0.19	d	0.0673759	-3.89162	3.89162	Kunitz family trypsin and protease inhibitor protein	GO:0004866(endopeptidase inhibitor activity)
	Bra011179	32.04	2.27	d	0.0708489	-3.81911	3.81911	xyloglucan endotransglucosylase/hydrolase 24	GO:0004553(hydrolase activity, hydrolyzing O-glycosyl compounds),GO:0005975(carbohydrate metabolic process),GO:0016762(xyloglucan:xyloglucosyl transferase activity),GO:0006073(cellular glucan metabolic process),GO:0005618(cell wall),GO:0048046(apoplast)
	Bra016025	23.85	1.77	d	0.0742138	-3.75217	3.75217	phosphate starvation-induced gene 2	GO:0016791(phosphatase activity)
	Bra008612	55.7	4.18	d	0.0750449	-3.7361	3.7361	glutamine synthetase 1;4	GO:0004356(glutamate-ammonia ligase activity),GO:0006807(nitrogen compound metabolic process),GO:0006542(glutamine biosynthetic process)	00250(Alanine, aspartate and glutamate metabolism),00330(Arginine and proline metabolism),00910(Nitrogen metabolism),02020(Two-component system)
	Bra038726	0.91	12.02	u	13.2088	3.72343	3.72343	basic chitinase	GO:0004568(chitinase activity),GO:0006032(chitin catabolic process),GO:0016998(cell wall macromolecule catabolic process),GO:0008061(chitin binding)
	Bra024131	13.8	1.05	d	0.076087	-3.71621	3.71621	HXXXD-type acyl-transferase family protein	GO:0016747(transferase activity, transferring acyl groups other than amino-acyl groups)
	Bra036282	1.33	17.09	u	12.8496	3.68365	3.68365	sucrose synthase 3	GO:0009058(biosynthetic process),GO:0005985(sucrose metabolic process)	00500(Starch and sucrose metabolism)
	Bra025522	49.82	3.93	d	0.078884	-3.66412	3.66412	PLC-like phosphodiesterases superfamily protein	GO:0008889(glycerophosphodiester phosphodiesterase activity),GO:0006071(glycerol metabolic process)
	Bra039618	2.37	0.19	d	0.0801688	-3.64082	3.64082	basic helix-loop-helix (bHLH) DNA-binding superfamily protein	GO:0030528(transcription regulator activity),GO:0006355(regulation of transcription, DNA-dependent)
	Bra014044	23.99	2.1	d	0.0875365	-3.51397	3.51397	triacylglycerol lipase-like 1	GO:0004806(triglyceride lipase activity),GO:0006629(lipid metabolic process)
	Bra040924	1.71	0.15	d	0.0877193	-3.51096	3.51096	purine permease 10
	Bra028275	3.41	0.32	d	0.0938416	-3.41363	3.41363	basic helix-loop-helix (bHLH) DNA-binding superfamily protein
	Bra012092	71.82	7.04	d	0.0980228	-3.35074	3.35074	UDP-Glycosyltransferase superfamily protein	GO:0016758(transferase activity, transferring hexosyl groups),GO:0008152(metabolic process)	00940(Phenylpropanoid biosynthesis)
	Bra030755	5.56	55.23	u	9.93345	3.3123	3.3123	soybean gene regulated by cold-2	GO:0005515(protein binding)
	Bra036356	14.01	1.45	d	0.103498	-3.27233	3.27233	Adenine nucleotide alpha hydrolases-like superfamily protein	GO:0006950(response to stress)
	Bra008157	0.43	4.04	u	9.39535	3.23195	3.23195	glutathione S-transferase TAU 10	GO:0005515(protein binding)
	Bra005012	15.87	148.8	u	9.37618	3.229	3.229	delta1-pyrroline-5-carboxylate synthase 1	GO:0016491(oxidoreductase activity),GO:0008152(metabolic process),GO:0055114(oxidation-reduction process),GO:0008652(cellular amino acid biosynthetic process)	00330(Arginine and proline metabolism)
	Bra019731	5.44	49.59	u	9.11581	3.18837	3.18837	ERD (early-responsive to dehydration stress) family protein	GO:0016020(membrane)
	Bra016564	3.36	30.17	u	8.97917	3.16658	3.16658	Calcium-binding EF-hand family protein		04626(Plant-pathogen interaction)
	Bra011351	0.64	5.74	u	8.96875	3.16491	3.16491	K+ transporter 5	GO:0005515(protein binding),GO:0005216(ion channel activity),GO:0006811(ion transport),GO:0055085(transmembrane transport),GO:0016020(membrane)
	Bra029172	1.4	12.34	u	8.81429	3.13984	3.13984	lipid transfer protein 3
	Bra034754	6.66	57.97	u	8.7042	3.12171	3.12171	basic chitinase	GO:0004568(chitinase activity),GO:0006032(chitin catabolic process),GO:0016998(cell wall macromolecule catabolic process),GO:0008061(chitin binding)	00520(Amino sugar and nucleotide sugar metabolism)
	Bra010139	13.37	1.54	d	0.115183	-3.118	3.118	nodulin MtN21 /EamA-like transporter family protein	GO:0016020(membrane)
	Bra024952	6.13	0.72	d	0.117455	-3.08982	3.08982	nudix hydrolase homolog 8	GO:0016787(hydrolase activity)
	Bra037698	6.28	53.29	u	8.48567	3.08503	3.08503	Chitinase family protein	GO:0004568(chitinase activity),GO:0006032(chitin catabolic process),GO:0016998(cell wall macromolecule catabolic process),GO:0008061(chitin binding)
	Bra018160	1.42	11.86	u	8.35211	3.06214	3.06214	glutamine-dependent asparagine synthase 1	GO:0004066(asparagine synthase (glutamine-hydrolyzing) activity),GO:0006529(asparagine biosynthetic process)	00250(Alanine, aspartate and glutamate metabolism),00910(Nitrogen metabolism)
	Bra008764	12.54	1.53	d	0.12201	-3.03493	3.03493	myb domain protein 40	GO:0003677(DNA binding)
	Bra007991	23.92	3.11	d	0.130017	-2.94323	2.94323	sucrose-proton symporter 1	GO:0022857(transmembrane transporter activity),GO:0055085(transmembrane transport),GO:0016021(integral to membrane)
	Bra009445	0.64	4.92	u	7.6875	2.94251	2.94251	3-ketoacyl-CoA synthase 19	GO:0016746(transferase activity, transferring acyl groups),GO:0016747(transferase activity, transferring acyl groups other than amino-acyl groups),GO:0006633(fatty acid biosynthetic process),GO:0016020(membrane),GO:0008610(lipid biosynthetic process)
	Bra017051	7.53	55.62	u	7.38645	2.88488	2.88488	delta1-pyrroline-5-carboxylate synthase 1	GO:0016491(oxidoreductase activity),GO:0008152(metabolic process),GO:0055114(oxidation-reduction process),GO:0008652(cellular amino acid biosynthetic process)	00330(Arginine and proline metabolism)
	Bra000314	13.66	100.61	u	7.3653	2.88074	2.88074	Chitinase family protein	GO:0004568(chitinase activity),GO:0006032(chitin catabolic process),GO:0016998(cell wall macromolecule catabolic process),GO:0008061(chitin binding)
	Bra027356	1.55	11.36	u	7.32903	2.87362	2.87362	GDSL lipase 1	GO:0016788(hydrolase activity, acting on ester bonds),GO:0006629(lipid metabolic process)
	Bra016638	13.69	1.87	d	0.136596	-2.87201	2.87201	organic cation/carnitine transporter 3	GO:0022857(transmembrane transporter activity),GO:0055085(transmembrane transport),GO:0016021(integral to membrane)
	Bra016181	99.43	13.63	d	0.137081	-2.8669	2.8669	Polyketide cyclase/dehydrase and lipid transport superfamily protein	GO:0006952(defense response),GO:0009607(response to biotic stimulus)
	Bra026626	6.55	0.9	d	0.137405	-2.8635	2.8635	DNAse I-like superfamily protein
	Bra023573	87.85	12.2	d	0.138873	-2.84816	2.84816	glutamine synthetase 1;4	GO:0004356(glutamate-ammonia ligase activity),GO:0006807(nitrogen compound metabolic process),GO:0006542(glutamine biosynthetic process)	00250(Alanine, aspartate and glutamate metabolism),00330(Arginine and proline metabolism),00910(Nitrogen metabolism),02020(Two-component system)
	Bra006249	41.28	5.77	d	0.139777	-2.8388	2.8388	myb domain protein 40	GO:0003677(DNA binding)
	Bra008066	5.84	0.85	d	0.145548	-2.78043	2.78043	phosphate starvation-induced gene 2	GO:0016791(phosphatase activity)
	Bra011017	1.81	0.27	d	0.149171	-2.74496	2.74496	SOB five-like 1
	Bra037954	87.2	13.09	d	0.150115	-2.73586	2.73586	GDSL-like Lipase/Acylhydrolase superfamily protein	GO:0016788(hydrolase activity, acting on ester bonds),GO:0006629(lipid metabolic process)
	Bra037705	6.54	0.99	d	0.151376	-2.72379	2.72379	Scorpion toxin-like knottin superfamily protein	GO:0008200(ion channel inhibitor activity),GO:0005576(extracellular region)
	Bra038819	17.94	2.73	d	0.152174	-2.71621	2.71621	xyloglucan endotransglucosylase/hydrolase 21	GO:0004553(hydrolase activity, hydrolyzing O-glycosyl compounds),GO:0005975(carbohydrate metabolic process),GO:0016762(xyloglucan:xyloglucosyl transferase activity),GO:0006073(cellular glucan metabolic process),GO:0005618(cell wall),GO:0048046(apoplast)
	Bra000847	112.16	17.59	d	0.15683	-2.67273	2.67273	2-oxoglutarate (2OG) and Fe(II)-dependent oxygenase superfamily protein	GO:0016491(oxidoreductase activity),GO:0016706(oxidoreductase activity, acting on paired donors, with incorporation or reduction of molecular oxygen, 2-oxoglutarate as one donor, and incorporation of one atom each of oxygen into both donors),GO:0055114(oxidation-reduction process)
	Bra014170	0.27	1.71	u	6.33333	2.66297	2.66297	K+ uptake permease 9
	Bra024686	12.39	77.49	u	6.25424	2.64483	2.64483	expansin A1
	Bra000150	18.97	118.63	u	6.25356	2.64468	2.64468	delta1-pyrroline-5-carboxylate synthase 1	GO:0016491(oxidoreductase activity),GO:0008152(metabolic process),GO:0055114(oxidation-reduction process),GO:0008652(cellular amino acid biosynthetic process)	00330(Arginine and proline metabolism)
	Bra023790	0.85	5.26	u	6.18824	2.62953	2.62953	ATPase E1-E2 type family protein / haloacid dehalogenase-like hydrolase family protein	GO:0000166(nucleotide binding),GO:0046872(metal ion binding),GO:0003824(catalytic activity),GO:0008152(metabolic process),GO:0016020(membrane),GO:0015662(ATPase activity, coupled to transmembrane movement of ions, phosphorylative mechanism),GO:0006812(cation transport),GO:0006754(ATP biosynthetic process)
	Bra028485	39.27	6.59	d	0.167813	-2.57508	2.57508	PLC-like phosphodiesterases superfamily protein	GO:0008889(glycerophosphodiester phosphodiesterase activity),GO:0006071(glycerol metabolic process)
	Bra034669	7.25	1.22	d	0.168276	-2.5711	2.5711	Heavy metal transport/detoxification superfamily protein	GO:0046872(metal ion binding),GO:0030001(metal ion transport)
	Bra040819	14.14	2.38	d	0.168317	-2.57075	2.57075	cytochrome P450, family 71, subfamily B, polypeptide 37	GO:0005506(iron ion binding),GO:0009055(electron carrier activity),GO:0016705(oxidoreductase activity, acting on paired donors, with incorporation or reduction of molecular oxygen),GO:0020037(heme binding),GO:0055114(oxidation-reduction process)	00361(gamma-Hexachlorocyclohexane degradation),00626(Naphthalene and anthracene degradation),00903(Limonene and pinene degradation),00945(Stilbenoid, diarylheptanoid and gingerol biosynthesis)
	Bra005987	3.23	0.55	d	0.170279	-2.55403	2.55403	GRAM domain-containing protein / ABA-responsive protein-related
	Bra028603	51.68	8.82	d	0.170666	-2.55076	2.55076	NAD(P)-binding Rossmann-fold superfamily protein	GO:0016491(oxidoreductase activity),GO:0008152(metabolic process),GO:0003824(catalytic activity),GO:0050662(coenzyme binding),GO:0044237(cellular metabolic process)
	Bra016180	67.14	11.8	d	0.175752	-2.50839	2.50839	Polyketide cyclase/dehydrase and lipid transport superfamily protein	GO:0006952(defense response),GO:0009607(response to biotic stimulus)
	Bra027896	7.62	1.41	d	0.185039	-2.4341	2.4341	NA
	Bra010579	61.97	11.51	d	0.185735	-2.42868	2.42868	Cold acclimation protein WCOR413 family
	Bra036701	88.25	16.4	d	0.185836	-2.4279	2.4279	myo-inositol oxygenase 2	GO:0005506(iron ion binding),GO:0050113(inositol oxygenase activity),GO:0019310(inositol catabolic process),GO:0055114(oxidation-reduction process),GO:0005737(cytoplasm)	00053(Ascorbate and aldarate metabolism),00562(Inositol phosphate metabolism)
	Bra029469	32.4	6.33	d	0.19537	-2.35572	2.35572	AGAMOUS-like 80	GO:0003677(DNA binding),GO:0046983(protein dimerization activity),GO:0043565(sequence-specific DNA binding),GO:0006355(regulation of transcription, DNA-dependent),GO:0005634(nucleus),GO:0003700(sequence-specific DNA binding transcription factor activity)
	Bra023269	17.05	3.35	d	0.196481	-2.34754	2.34754	NA
	Bra021871	1.55	7.86	u	5.07097	2.34226	2.34226	Integrase-type DNA-binding superfamily protein	GO:0003700(sequence-specific DNA binding transcription factor activity),GO:0006355(regulation of transcription, DNA-dependent)
	Bra009605	53.39	10.56	d	0.19779	-2.33796	2.33796	Haloacid dehalogenase-like hydrolase (HAD) superfamily protein	GO:0003824(catalytic activity),GO:0008152(metabolic process)
	Bra024080	16.77	3.35	d	0.199761	-2.32365	2.32365	nodulin MtN21 /EamA-like transporter family protein	GO:0016020(membrane)
	Bra020295	55.66	11.13	d	0.199964	-2.32219	2.32219	HSP20-like chaperones superfamily protein
	Bra007517	4.74	0.95	d	0.200422	-2.31889	2.31889	Protein of unknown function (DUF581)
	Bra013889	4.67	0.95	d	0.203426	-2.29742	2.29742	basic helix-loop-helix (bHLH) DNA-binding superfamily protein	GO:0030528(transcription regulator activity),GO:0006355(regulation of transcription, DNA-dependent)
	Bra029450	6.61	1.37	d	0.207262	-2.27047	2.27047	pectin methylesterase inhibitor 1	GO:0004857(enzyme inhibitor activity),GO:0030599(pectinesterase activity)
	Bra039563	18.42	85.7	u	4.65255	2.21802	2.21802	Bifunctional inhibitor/lipid-transfer protein/seed storage 2S albumin superfamily protein
	Bra030351	21.15	4.65	d	0.219858	-2.18536	2.18536	HXXXD-type acyl-transferase family protein 脂酰转移酶	GO:0016747(transferase activity, transferring acyl groups other than amino-acyl groups)
	Bra000358	73.89	16.3	d	0.220598	-2.18051	2.18051	Protein of unknown function (DUF581)
	Bra011720	3.7	16.31	u	4.40811	2.14016	2.14016	Homeodomain-like superfamily protein	GO:0003677(DNA binding)
	Bra010542	10.79	2.45	d	0.227062	-2.13884	2.13884	Disease resistance-responsive (dirigent-like protein) family protein
	Bra029996	17.58	4.02	d	0.228669	-2.12867	2.12867	2-oxoglutarate (2OG) and Fe(II)-dependent oxygenase superfamily protein	GO:0016491(oxidoreductase activity),GO:0016706(oxidoreductase activity, acting on paired donors, with incorporation or reduction of molecular oxygen, 2-oxoglutarate as one donor, and incorporation of one atom each of oxygen into both donors),GO:0055114(oxidation-reduction process)
	Bra018667	2.63	11.05	u	4.20152	2.07091	2.07091	Expressed protein
	Bra030934	12.23	50.38	u	4.11938	2.04243	2.04243	mechanosensitive channel of small conductance-like 4	GO:0055085(transmembrane transport),GO:0016020(membrane)
	Bra013148	1.39	5.72	u	4.11511	2.04093	2.04093	alanine:glyoxylate aminotransferase 2	GO:0008152(metabolic process)	00250(Alanine, aspartate and glutamate metabolism),00260(Glycine, serine and threonine metabolism),04146(Peroxisome)
	Bra037207	3.41	14.01	u	4.1085	2.03861	2.03861	alanine:glyoxylate aminotransferase	GO:0008152(metabolic process)	00250(Alanine, aspartate and glutamate metabolism),00260(Glycine, serine and threonine metabolism),04146(Peroxisome)
	Bra000194	1.68	6.88	u	4.09524	2.03395	2.03395	expansin A8
	Bra007242	3.13	0.78	d	0.249201	-2.00462	2.00462	response regulator 17	GO:0000156(two-component response regulator activity),GO:0000160(two-component signal transduction system (phosphorelay)),GO:0006355(regulation of transcription, DNA-dependent)
	Bra024943	5.77	1.45	d	0.2513	-1.99252	1.99252	tonoplast intrinsic protein 2;3	GO:0005215(transporter activity),GO:0006810(transport),GO:0016020(membrane)
	Bra014848	7.37	29.06	u	3.94301	1.9793	1.9793	Arabidopsis Inositol phosphorylceramide synthase 1
	Bra019307	36.12	9.18	d	0.254153	-1.97623	1.97623	plasma membrane intrinsic protein 1;4	GO:0005215(transporter activity),GO:0006810(transport),GO:0016020(membrane)
	Bra017103	49.98	12.79	d	0.255902	-1.96633	1.96633	annexin 4	GO:0005509(calcium ion binding),GO:0005544(calcium-dependent phospholipid binding)
	Bra021175	106.48	27.4	d	0.257325	-1.95833	1.95833	nitrile specifier protein 1
	Bra001995	13.9	3.64	d	0.261871	-1.93307	1.93307	ubiquitin-conjugating enzyme 29	GO:0016881(acid-amino acid ligase activity)
	Bra025995	6.63	25.24	u	3.80694	1.92863	1.92863	glutathione S-transferase TAU 24	GO:0005515(protein binding)
	Bra013668	4.65	17.65	u	3.7957	1.92437	1.92437	Major Facilitator Superfamily with SPX (SYG1/Pho81/XPR1) domain-containing protein	GO:0055085(transmembrane transport),GO:0016021(integral to membrane)
	Bra028980	1.12	4.25	u	3.79464	1.92396	1.92396	Bifunctional inhibitor/lipid-transfer protein/seed storage 2S albumin superfamily protein
	Bra013672	1.74	6.59	u	3.78736	1.92119	1.92119	IQ-domain 22	GO:0005515(protein binding)
	Bra033050	13.36	3.57	d	0.267216	-1.90392	1.90392	HXXXD-type acyl-transferase family protein	GO:0016747(transferase activity, transferring acyl groups other than amino-acyl groups)
	Bra007434	14.44	53.84	u	3.72853	1.89861	1.89861	multidrug resistance-associated protein 14	GO:0005524(ATP binding),GO:0016887(ATPase activity),GO:0042626(ATPase activity, coupled to transmembrane movement of substances),GO:0006810(transport),GO:0055085(transmembrane transport),GO:0016021(integral to membrane)
	Bra021164	12.84	3.45	d	0.268692	-1.89598	1.89598	N-terminal nucleophile aminohydrolases (Ntn hydrolases) superfamily protein	GO:0016787(hydrolase activity)
	Bra015269	20.48	5.56	d	0.271484	-1.88106	1.88106	NA
	Bra028879	13.96	3.83	d	0.274355	-1.86588	1.86588	Haloacid dehalogenase-like hydrolase (HAD) superfamily protein	GO:0003824(catalytic activity),GO:0008152(metabolic process)
	Bra000332	1.6	5.82	u	3.6375	1.86295	1.86295	Pectin lyase-like superfamily protein	GO:0004650(polygalacturonase activity),GO:0005975(carbohydrate metabolic process)
	Bra004772	1.71	6.2	u	3.62573	1.85827	1.85827	Chitinase family protein	GO:0004568(chitinase activity),GO:0006032(chitin catabolic process),GO:0016998(cell wall macromolecule catabolic process),GO:0008061(chitin binding)
	Bra012663	11.11	3.07	d	0.276328	-1.85555	1.85555	Homeobox-leucine zipper protein 4 (HB-4) / HD-ZIP protein	GO:0003700(sequence-specific DNA binding transcription factor activity),GO:0043565(sequence-specific DNA binding),GO:0006355(regulation of transcription, DNA-dependent),GO:0003677(DNA binding),GO:0005634(nucleus),GO:0006351(transcription, DNA-dependent),GO:0016563(transcription activator activity)
	Bra017672	126.47	453.74	u	3.58773	1.84307	1.84307	arginine decarboxylase 2	GO:0003824(catalytic activity),GO:0008792(arginine decarboxylase activity),GO:0008295(spermidine biosynthetic process),GO:0006527(arginine catabolic process)	00330(Arginine and proline metabolism)
	Bra038414	2.13	7.6	u	3.56808	1.83515	1.83515	spermidine disinapoyl acyltransferase	GO:0016747(transferase activity, transferring acyl groups other than amino-acyl groups)
	Bra005762	8.73	2.45	d	0.280641	-1.8332	1.8332	Heavy metal transport/detoxification superfamily protein	GO:0046872(metal ion binding),GO:0030001(metal ion transport)
	Bra014287	212.12	59.69	d	0.281397	-1.82932	1.82932	beta glucosidase 34	GO:0004553(hydrolase activity, hydrolyzing O-glycosyl compounds),GO:0005975(carbohydrate metabolic process)
	Bra001940	4.28	1.22	d	0.285047	-1.81073	1.81073	ammonium transporter 1;5	GO:0072488(ammonium transmembrane transport),GO:0016020(membrane),GO:0008519(ammonium transmembrane transporter activity)
	Bra037639	53.22	15.34	d	0.288238	-1.79467	1.79467	Protein of unknown function (DUF581)
	Bra030720	2.18	0.63	d	0.288991	-1.7909	1.7909	alpha/beta-Hydrolases superfamily protein
	Bra030876	22.14	6.43	d	0.290425	-1.78376	1.78376	Disease resistance-responsive (dirigent-like protein) family protein
	Bra000090	140.66	40.86	d	0.290488	-1.78345	1.78345	annexin 4	GO:0005509(calcium ion binding),GO:0005544(calcium-dependent phospholipid binding)
	Bra024052	36.82	10.71	d	0.290875	-1.78153	1.78153	Putative membrane lipoprotein
	Bra002745	2.4	8.18	u	3.40833	1.76907	1.76907	OSBP(oxysterol binding protein)-related protein 4C
	Bra008019	12.29	3.62	d	0.294548	-1.76342	1.76342	Cupredoxin superfamily protein	GO:0005507(copper ion binding),GO:0009055(electron carrier activity)
	Bra032622	20.19	68.49	u	3.39227	1.76225	1.76225	CBL-interacting protein kinase 9	GO:0004672(protein kinase activity),GO:0005524(ATP binding),GO:0006468(protein phosphorylation),GO:0007165(signal transduction)
	Bra038889	2.34	0.69	d	0.294872	-1.76184	1.76184	NA
	Bra018067	48.43	14.29	d	0.295065	-1.7609	1.7609	Cysteine proteinases superfamily protein	GO:0008234(cysteine-type peptidase activity),GO:0006508(proteolysis)
	Bra022678	29.89	9.11	d	0.304784	-1.71414	1.71414	NA
	Bra023765	12.79	3.93	d	0.307271	-1.70242	1.70242	TPX2 (targeting protein for Xklp2) protein family
	Bra030246	23.28	7.17	d	0.30799	-1.69905	1.69905	cytochrome P450, family 79, subfamily B, polypeptide 3	GO:0005506(iron ion binding),GO:0009055(electron carrier activity),GO:0016705(oxidoreductase activity, acting on paired donors, with incorporation or reduction of molecular oxygen),GO:0020037(heme binding),GO:0055114(oxidation-reduction process)	00380(Tryptophan metabolism),00966(Glucosinolate biosynthesis)
	Bra003693	26.89	8.43	d	0.313499	-1.67347	1.67347	ACT domain repeat 3	GO:0016597(amino acid binding),GO:0008152(metabolic process)
	Bra017102	8.42	2.65	d	0.314727	-1.66783	1.66783	annexin 3	GO:0005509(calcium ion binding),GO:0005544(calcium-dependent phospholipid binding)
	Bra001622	31.81	10.04	d	0.315624	-1.66372	1.66372	MD-2-related lipid recognition domain-containing protein
	Bra028126	8.68	27.21	u	3.13479	1.64837	1.64837	Eukaryotic aspartyl protease family protein	GO:0004190(aspartic-type endopeptidase activity),GO:0006508(proteolysis)
	Bra030880	4.96	1.59	d	0.320565	-1.64131	1.64131	Protein kinase protein with adenine nucleotide alpha hydrolases-like domain	GO:0004672(protein kinase activity),GO:0005524(ATP binding),GO:0006468(protein phosphorylation)
	Bra002618	3.82	1.26	d	0.329843	-1.60015	1.60015	Undecaprenyl pyrophosphate synthetase family protein	GO:0016765(transferase activity, transferring alkyl or aryl (other than methyl) groups)	00900(Terpenoid backbone biosynthesis)
	Bra013017	31.49	94.91	u	3.01397	1.59167	1.59167	Zinc finger, C3HC4 type (RING finger) family protein
	Bra010381	5.08	15.13	u	2.97835	1.57451	1.57451	Wound-responsive family protein
	Bra028646	3.36	9.87	u	2.9375	1.55459	1.55459	IBR domain-containing protein	GO:0008270(zinc ion binding)
	Bra031263	17.99	6.35	d	0.352974	-1.50237	1.50237	4-coumarate:CoA ligase 5	GO:0003824(catalytic activity),GO:0008152(metabolic process)
	Bra018995	9.64	27.27	u	2.82884	1.50021	1.50021	Peroxisomal membrane 22 kDa (Mpv17/PMP22) family protein	GO:0016021(integral to membrane)
	Bra039785	33.37	93.52	u	2.80252	1.48672	1.48672	NA
	Bra034193	52.88	18.94	d	0.358169	-1.48129	1.48129	xyloglucan endotransglucosylase/hydrolase 9	GO:0004553(hydrolase activity, hydrolyzing O-glycosyl compounds),GO:0005975(carbohydrate metabolic process),GO:0016762(xyloglucan:xyloglucosyl transferase activity),GO:0006073(cellular glucan metabolic process),GO:0005618(cell wall),GO:0048046(apoplast)
	Bra039781	15.2	42.01	u	2.76382	1.46666	1.46666	NA
	Bra013433	7.51	20.64	u	2.74834	1.45856	1.45856	K+ uptake permease 9	GO:0015079(potassium ion transmembrane transporter activity),GO:0071805(potassium ion transmembrane transport),GO:0016020(membrane)
	Bra017421	88.2	32.2	d	0.365079	-1.45372	1.45372	low-molecular-weight cysteine-rich 68	GO:0006952(defense response)
	Bra034608	6.48	17.43	u	2.68981	1.42751	1.42751	UDP-glucosyl transferase 73B3	GO:0016758(transferase activity, transferring hexosyl groups),GO:0008152(metabolic process)
	Bra021877	6.34	2.36	d	0.37224	-1.4257	1.4257	glycine-rich protein
	Bra013382	23.64	63.37	u	2.68063	1.42257	1.42257	proline-rich family protein
	Bra003682	29.34	11.22	d	0.382413	-1.3868	1.3868	O-methyltransferase family protein	GO:0008171(O-methyltransferase activity),GO:0008168(methyltransferase activity),GO:0046983(protein dimerization activity)
	Bra029537	26.91	10.52	d	0.390933	-1.35501	1.35501	allantoinase 尿囊素酶	GO:0016787(hydrolase activity)	00230(Purine metabolism)
	Bra017839	7.25	2.84	d	0.391724	-1.35209	1.35209	BTB and TAZ domain protein 5	GO:0005515(protein binding),GO:0003712(transcription cofactor activity),GO:0004402(histone acetyltransferase activity),GO:0008270(zinc ion binding),GO:0006355(regulation of transcription, DNA-dependent),GO:0005634(nucleus)
	Bra023137	42.25	16.85	d	0.398817	-1.3262	1.3262	CTP synthase family protein	GO:0003883(CTP synthase activity),GO:0006221(pyrimidine nucleotide biosynthetic process),GO:0016787(hydrolase activity),GO:0006541(glutamine metabolic process)	00240(Pyrimidine metabolism)
	Bra000703	34.31	13.76	d	0.401049	-1.31815	1.31815	HSP20-like chaperones superfamily protein
	Bra030473	254.21	104.23	d	0.410015	-1.28625	1.28625	beta glucosidase 34	GO:0004553(hydrolase activity, hydrolyzing O-glycosyl compounds),GO:0005975(carbohydrate metabolic process)
	Bra000840	61.41	25.52	d	0.415567	-1.26685	1.26685	xyloglucan endotransglucosylase/hydrolase 9	GO:0004553(hydrolase activity, hydrolyzing O-glycosyl compounds),GO:0005975(carbohydrate metabolic process),GO:0016762(xyloglucan:xyloglucosyl transferase activity),GO:0006073(cellular glucan metabolic process),GO:0005618(cell wall),GO:0048046(apoplast)
	Bra035508	38.79	16.22	d	0.418149	-1.25791	1.25791	Glycosyl hydrolase superfamily protein	GO:0004553(hydrolase activity, hydrolyzing O-glycosyl compounds),GO:0005975(carbohydrate metabolic process)
	Bra006942	37.03	15.8	d	0.426681	-1.22877	1.22877	alpha carbonic anhydrase 1		00910(Nitrogen metabolism)
	Bra011843	109.17	46.65	d	0.427315	-1.22663	1.22663	alanine:glyoxylate aminotransferase 2	GO:0008483(transaminase activity),GO:0030170(pyridoxal phosphate binding)	00250(Alanine, aspartate and glutamate metabolism),00260(Glycine, serine and threonine metabolism)
	Bra006805	1.55	0	d	0	#NUM!	#NUM!	NA
	Bra018412	0	0.94	u	#DIV/0!	#DIV/0!	#DIV/0!	O-acyltransferase (WSD1-like) family protein	GO:0004144(diacylglycerol O-acyltransferase activity)
	Bra010409	0	1.07	u	#DIV/0!	#DIV/0!	#DIV/0!	seed storage albumin 3

## Sheet: 24-hour
	Accession	H24_FPKM	S24_FPKM	Up or Down	S24/H24	log2	Absolute values	annotation	GO	KEGG
1	Bra041014	171.19	5.59	d	0.0326538	-4.93661	4.93661	myo-inositol oxygenase 4	GO:0005506(iron ion binding),GO:0050113(inositol oxygenase activity),GO:0019310(inositol catabolic process),GO:0055114(oxidation-reduction process),GO:0005737(cytoplasm)	00053(Ascorbate and aldarate metabolism),00562(Inositol phosphate metabolism)
2	Bra020731	160.99	8.7	d	0.0540406	-4.20981	4.20981	Proline dehydrogenase family protein	GO:0004657(proline dehydrogenase activity),GO:0006537(glutamate biosynthetic process),GO:0006562(proline catabolic process),GO:0055114(oxidation-reduction process)	00330(Arginine and proline metabolism)
3	Bra025421	75.71	4.31	d	0.0569278	-4.13472	4.13472	Proline dehydrogenase family protein	GO:0004657(proline dehydrogenase activity),GO:0006537(glutamate biosynthetic process),GO:0006562(proline catabolic process),GO:0055114(oxidation-reduction process)	00330(Arginine and proline metabolism)
4	Bra036196	23.11	1.77	d	0.0765902	-3.7067	3.7067	Proline dehydrogenase family protein	GO:0004657(proline dehydrogenase activity),GO:0006537(glutamate biosynthetic process),GO:0006562(proline catabolic process),GO:0055114(oxidation-reduction process)
5	Bra012397	204.6	15.89	d	0.0776637	-3.68662	3.68662	/
6	Bra012398	165.56	13.17	d	0.0795482	-3.65203	3.65203	MLP-like protein 423	GO:0006952(defense response),GO:0009607(response to biotic stimulus),GO:0006952(defense response),GO:0009607(response to biotic stimulus)
7	Bra012414	165.56	13.17	d	0.0795482	-3.65203	3.65203	MLP-like protein 423	GO:0006952(defense response),GO:0009607(response to biotic stimulus)
8	Bra035627	1.22	0.1	d	0.0819672	-3.60881	3.60881	myo-inositol oxygenase 5	GO:0005506(iron ion binding),GO:0050113(inositol oxygenase activity),GO:0019310(inositol catabolic process),GO:0055114(oxidation-reduction process),GO:0005737(cytoplasm)	00053(Ascorbate and aldarate metabolism),00562(Inositol phosphate metabolism)
9	Bra040924	4.47	0.43	d	0.0961969	-3.37787	3.37787	purine permease 10
10	Bra006805	3.09	0.31	d	0.100324	-3.31727	3.31727	NA
	Bra016655	1.83	0.19	d	0.103825	-3.26777	3.26777	Kunitz family trypsin and protease inhibitor protein	GO:0004866(endopeptidase inhibitor activity)
	Bra005987	4.09	0.47	d	0.114914	-3.12137	3.12137	GRAM domain-containing protein / ABA-responsive protein-related
	Bra039618	7.66	0.93	d	0.12141	-3.04204	3.04204	basic helix-loop-helix (bHLH) DNA-binding superfamily protein	GO:0030528(transcription regulator activity),GO:0006355(regulation of transcription, DNA-dependent)
	Bra028202	5.36	0.68	d	0.126866	-2.97863	2.97863	Proline dehydrogenase family protein	GO:0004657(proline dehydrogenase activity),GO:0006537(glutamate biosynthetic process),GO:0006562(proline catabolic process),GO:0055114(oxidation-reduction process)	00330(Arginine and proline metabolism)
	Bra037705	33.87	4.33	d	0.127842	-2.96757	2.96757	Scorpion toxin-like knottin superfamily protein	GO:0008200(ion channel inhibitor activity),GO:0005576(extracellular region)
	Bra025522	31.7	4.2	d	0.132492	-2.91602	2.91602	PLC-like phosphodiesterases superfamily protein	GO:0008889(glycerophosphodiester phosphodiesterase activity),GO:0006071(glycerol metabolic process)
	Bra000314	6.38	46.93	u	7.3558	2.87888	2.87888	Chitinase family protein	GO:0004568(chitinase activity),GO:0006032(chitin catabolic process),GO:0016998(cell wall macromolecule catabolic process),GO:0008061(chitin binding)
	Bra007517	13.05	1.79	d	0.137165	-2.86602	2.86602	Protein of unknown function (DUF581)
	Bra030473	13.1	89.11	u	6.80229	2.76602	2.76602	beta glucosidase 34	GO:0004553(hydrolase activity, hydrolyzing O-glycosyl compounds),GO:0005975(carbohydrate metabolic process)
	Bra014170	0.26	1.72	u	6.61538	2.72583	2.72583	K+ uptake permease 9
	Bra010139	41.61	6.41	d	0.15405	-2.69853	2.69853	nodulin MtN21 /EamA-like transporter family protein	GO:0016020(membrane)
	Bra024943	54.49	8.77	d	0.160947	-2.63534	2.63534	tonoplast intrinsic protein 2;3	GO:0005215(transporter activity),GO:0006810(transport),GO:0016020(membrane)
	Bra037698	4.03	24.5	u	6.0794	2.60393	2.60393	Chitinase family protein	GO:0004568(chitinase activity),GO:0006032(chitin catabolic process),GO:0016998(cell wall macromolecule catabolic process),GO:0008061(chitin binding)
	Bra014044	25.33	4.31	d	0.170154	-2.55509	2.55509	triacylglycerol lipase-like 1	GO:0004806(triglyceride lipase activity),GO:0006629(lipid metabolic process)
	Bra029172	2.19	12.84	u	5.86301	2.55164	2.55164	lipid transfer protein 3
	Bra019731	3.36	18.26	u	5.43452	2.44215	2.44215	ERD (early-responsive to dehydration stress) family protein	GO:0016020(membrane)
	Bra008612	185.62	35.69	d	0.192275	-2.37876	2.37876	glutamine synthetase 1;4	GO:0004356(glutamate-ammonia ligase activity),GO:0006807(nitrogen compound metabolic process),GO:0006542(glutamine biosynthetic process)	00250(Alanine, aspartate and glutamate metabolism),00330(Arginine and proline metabolism),00910(Nitrogen metabolism),02020(Two-component system)
	Bra024952	7.81	1.55	d	0.198464	-2.33305	2.33305	nudix hydrolase homolog 8	GO:0016787(hydrolase activity)
	Bra007242	3.11	0.62	d	0.199357	-2.32657	2.32657	response regulator 17	GO:0000156(two-component response regulator activity),GO:0000160(two-component signal transduction system (phosphorelay)),GO:0006355(regulation of transcription, DNA-dependent)
	Bra023573	326.67	65.4	d	0.200202	-2.32047	2.32047	glutamine synthetase 1;4	GO:0004356(glutamate-ammonia ligase activity),GO:0006807(nitrogen compound metabolic process),GO:0006542(glutamine biosynthetic process)	00250(Alanine, aspartate and glutamate metabolism),00330(Arginine and proline metabolism),00910(Nitrogen metabolism),02020(Two-component system)
	Bra020323	1.67	8.2	u	4.91018	2.29578	2.29578	lipid transfer protein 4
	Bra013672	0.8	3.9	u	4.875	2.2854	2.2854	IQ-domain 22	GO:0005515(protein binding)
	Bra000358	68.47	14.41	d	0.210457	-2.2484	2.2484	Protein of unknown function (DUF581)
	Bra028275	2.93	0.62	d	0.211604	-2.24056	2.24056	basic helix-loop-helix (bHLH) DNA-binding superfamily protein
	Bra017839	4.61	0.99	d	0.214751	-2.21927	2.21927	BTB and TAZ domain protein 5	GO:0005515(protein binding),GO:0003712(transcription cofactor activity),GO:0004402(histone acetyltransferase activity),GO:0008270(zinc ion binding),GO:0006355(regulation of transcription, DNA-dependent),GO:0005634(nucleus)
	Bra027356	3.56	16.39	u	4.60393	2.20287	2.20287	GDSL lipase 1	GO:0016788(hydrolase activity, acting on ester bonds),GO:0006629(lipid metabolic process)
	Bra001995	32.88	7.21	d	0.219282	-2.18914	2.18914	ubiquitin-conjugating enzyme 29	GO:0016881(acid-amino acid ligase activity)
	Bra004772	1.29	5.87	u	4.55039	2.18599	2.18599	Chitinase family protein	GO:0004568(chitinase activity),GO:0006032(chitin catabolic process),GO:0016998(cell wall macromolecule catabolic process),GO:0008061(chitin binding)
	Bra005762	18.87	4.28	d	0.226815	-2.14041	2.14041	Heavy metal transport/detoxification superfamily protein	GO:0046872(metal ion binding),GO:0030001(metal ion transport)
	Bra020322	3.78	16.51	u	4.36772	2.12688	2.12688	lipid transfer protein 4
	Bra024089	168.48	39.99	d	0.237358	-2.07487	2.07487	xyloglucan endotransglucosylase/hydrolase 24	GO:0004553(hydrolase activity, hydrolyzing O-glycosyl compounds),GO:0005975(carbohydrate metabolic process),GO:0016762(xyloglucan:xyloglucosyl transferase activity),GO:0006073(cellular glucan metabolic process),GO:0005618(cell wall),GO:0048046(apoplast)
	Bra024686	9.73	40.99	u	4.21274	2.07476	2.07476	expansin A1
	Bra007991	23.3	5.62	d	0.241202	-2.05169	2.05169	sucrose-proton symporter 1	GO:0022857(transmembrane transporter activity),GO:0055085(transmembrane transport),GO:0016021(integral to membrane)
	Bra019307	69.58	16.89	d	0.242742	-2.0425	2.0425	plasma membrane intrinsic protein 1;4	GO:0005215(transporter activity),GO:0006810(transport),GO:0016020(membrane)
	Bra010292	52.35	12.8	d	0.244508	-2.03205	2.03205	xyloglucan endotransglucosylase/hydrolase 24	GO:0004553(hydrolase activity, hydrolyzing O-glycosyl compounds),GO:0005975(carbohydrate metabolic process),GO:0016762(xyloglucan:xyloglucosyl transferase activity),GO:0006073(cellular glucan metabolic process),GO:0005618(cell wall),GO:0048046(apoplast)
	Bra030494	10.11	40.63	u	4.01879	2.00676	2.00676	Late embryogenesis abundant protein
	Bra040819	37.9	9.7	d	0.255937	-1.96614	1.96614	cytochrome P450, family 71, subfamily B, polypeptide 37	GO:0005506(iron ion binding),GO:0009055(electron carrier activity),GO:0016705(oxidoreductase activity, acting on paired donors, with incorporation or reduction of molecular oxygen),GO:0020037(heme binding),GO:0055114(oxidation-reduction process)	00361(gamma-Hexachlorocyclohexane degradation),00626(Naphthalene and anthracene degradation),00903(Limonene and pinene degradation),00945(Stilbenoid, diarylheptanoid and gingerol biosynthesis)
	Bra006942	66.29	17.01	d	0.2566	-1.96241	1.96241	alpha carbonic anhydrase 1		00910(Nitrogen metabolism)
	Bra013148	15.09	3.9	d	0.258449	-1.95205	1.95205	alanine:glyoxylate aminotransferase 2	GO:0008152(metabolic process)	00250(Alanine, aspartate and glutamate metabolism),00260(Glycine, serine and threonine metabolism),04146(Peroxisome)
	Bra030720	0.37	1.42	u	3.83784	1.94029	1.94029	alpha/beta-Hydrolases superfamily protein
	Bra011179	58.24	15.21	d	0.261161	-1.93699	1.93699	xyloglucan endotransglucosylase/hydrolase 24	GO:0004553(hydrolase activity, hydrolyzing O-glycosyl compounds),GO:0005975(carbohydrate metabolic process),GO:0016762(xyloglucan:xyloglucosyl transferase activity),GO:0006073(cellular glucan metabolic process),GO:0005618(cell wall),GO:0048046(apoplast)
	Bra037639	67.58	17.87	d	0.264427	-1.91906	1.91906	Protein of unknown function (DUF581)
	Bra038414	1.15	4.33	u	3.76522	1.91273	1.91273	spermidine disinapoyl acyltransferase	GO:0016747(transferase activity, transferring acyl groups other than amino-acyl groups)
	Bra023269	20.23	5.57	d	0.275334	-1.86075	1.86075	NA
	Bra037954	176.8	48.71	d	0.275509	-1.85983	1.85983	GDSL-like Lipase/Acylhydrolase superfamily protein	GO:0016788(hydrolase activity, acting on ester bonds),GO:0006629(lipid metabolic process)
	Bra027071	6.39	1.79	d	0.280125	-1.83586	1.83586	Protein of unknown function, DUF584
	Bra014287	9.54	33.95	u	3.5587	1.83135	1.83135	beta glucosidase 34	GO:0004553(hydrolase activity, hydrolyzing O-glycosyl compounds),GO:0005975(carbohydrate metabolic process)
	Bra018667	4.89	1.4	d	0.286299	-1.80441	1.80441	Expressed protein
	Bra017421	137	39.68	d	0.289635	-1.78769	1.78769	low-molecular-weight cysteine-rich 68	GO:0006952(defense response)
	Bra011017	3.62	1.05	d	0.290055	-1.7856	1.7856	SOB five-like 1
	Bra020295	28.41	8.29	d	0.291799	-1.77695	1.77695	HSP20-like chaperones superfamily protein
	Bra038889	4.45	1.3	d	0.292135	-1.77529	1.77529	NA
	Bra000332	1.15	3.9	u	3.3913	1.76184	1.76184	Pectin lyase-like superfamily protein	GO:0004650(polygalacturonase activity),GO:0005975(carbohydrate metabolic process)
	Bra003693	51.08	15.47	d	0.302858	-1.72329	1.72329	ACT domain repeat 3	GO:0016597(amino acid binding),GO:0008152(metabolic process)
	Bra000150	24.07	79.04	u	3.28376	1.71535	1.71535	delta1-pyrroline-5-carboxylate synthase 1	GO:0016491(oxidoreductase activity),GO:0008152(metabolic process),GO:0055114(oxidation-reduction process),GO:0008652(cellular amino acid biosynthetic process)	00330(Arginine and proline metabolism)
	Bra021175	232.24	71.46	d	0.307699	-1.70041	1.70041	nitrile specifier protein 1
	Bra026626	12.52	3.9	d	0.311502	-1.68269	1.68269	DNAse I-like superfamily protein
	Bra016181	127.14	39.8	d	0.313041	-1.67558	1.67558	Polyketide cyclase/dehydrase and lipid transport superfamily protein	GO:0006952(defense response),GO:0009607(response to biotic stimulus)
	Bra016025	44.86	14.18	d	0.316095	-1.66157	1.66157	phosphate starvation-induced gene 2	GO:0016791(phosphatase activity)
	Bra015269	41.45	13.13	d	0.316767	-1.65851	1.65851	NA
	Bra028603	62.62	20.28	d	0.323858	-1.62657	1.62657	NAD(P)-binding Rossmann-fold superfamily protein	GO:0016491(oxidoreductase activity),GO:0008152(metabolic process),GO:0003824(catalytic activity),GO:0050662(coenzyme binding),GO:0044237(cellular metabolic process)
	Bra021164	12	3.9	d	0.325	-1.62149	1.62149	N-terminal nucleophile aminohydrolases (Ntn hydrolases) superfamily protein	GO:0016787(hydrolase activity)
	Bra036356	57.59	18.74	d	0.325404	-1.6197	1.6197	Adenine nucleotide alpha hydrolases-like superfamily protein	GO:0006950(response to stress)
	Bra017051	11.63	35.74	u	3.07309	1.61969	1.61969	delta1-pyrroline-5-carboxylate synthase 1	GO:0016491(oxidoreductase activity),GO:0008152(metabolic process),GO:0055114(oxidation-reduction process),GO:0008652(cellular amino acid biosynthetic process)	00330(Arginine and proline metabolism)
	Bra030351	38.73	12.68	d	0.327395	-1.6109	1.6109	HXXXD-type acyl-transferase family protein 脂酰转移酶	GO:0016747(transferase activity, transferring acyl groups other than amino-acyl groups)
	Bra017672	112.15	342.12	u	3.05056	1.60907	1.60907	arginine decarboxylase 2	GO:0003824(catalytic activity),GO:0008792(arginine decarboxylase activity),GO:0008295(spermidine biosynthetic process),GO:0006527(arginine catabolic process)	00330(Arginine and proline metabolism)
	Bra028485	21.85	7.17	d	0.328146	-1.60759	1.60759	PLC-like phosphodiesterases superfamily protein	GO:0008889(glycerophosphodiester phosphodiesterase activity),GO:0006071(glycerol metabolic process)
	Bra013889	4.56	1.5	d	0.328947	-1.60407	1.60407	basic helix-loop-helix (bHLH) DNA-binding superfamily protein	GO:0030528(transcription regulator activity),GO:0006355(regulation of transcription, DNA-dependent)
	Bra017102	16.66	5.5	d	0.330132	-1.59888	1.59888	annexin 3	GO:0005509(calcium ion binding),GO:0005544(calcium-dependent phospholipid binding)
	Bra034669	9.17	3.03	d	0.330425	-1.5976	1.5976	Heavy metal transport/detoxification superfamily protein	GO:0046872(metal ion binding),GO:0030001(metal ion transport)
	Bra030755	12.52	37.39	u	2.98642	1.57842	1.57842	soybean gene regulated by cold-2	GO:0005515(protein binding)
	Bra002618	0.96	2.84	u	2.95833	1.56478	1.56478	Undecaprenyl pyrophosphate synthetase family protein	GO:0016765(transferase activity, transferring alkyl or aryl (other than methyl) groups)	00900(Terpenoid backbone biosynthesis)
	Bra005012	30.88	90.63	u	2.93491	1.55332	1.55332	delta1-pyrroline-5-carboxylate synthase 1	GO:0016491(oxidoreductase activity),GO:0008152(metabolic process),GO:0055114(oxidation-reduction process),GO:0008652(cellular amino acid biosynthetic process)	00330(Arginine and proline metabolism)
	Bra007434	11.16	32.59	u	2.92025	1.54609	1.54609	multidrug resistance-associated protein 14	GO:0005524(ATP binding),GO:0016887(ATPase activity),GO:0042626(ATPase activity, coupled to transmembrane movement of substances),GO:0006810(transport),GO:0055085(transmembrane transport),GO:0016021(integral to membrane)
	Bra010542	15.3	5.25	d	0.343137	-1.54314	1.54314	Disease resistance-responsive (dirigent-like protein) family protein
	Bra029450	9.38	3.22	d	0.343284	-1.54253	1.54253	pectin methylesterase inhibitor 1	GO:0004857(enzyme inhibitor activity),GO:0030599(pectinesterase activity)
	Bra037177	0.77	2.23	u	2.8961	1.53411	1.53411	Dehydrin family protein	GO:0006950(response to stress),GO:0009415(response to water)
	Bra001622	8.33	23.81	u	2.85834	1.51518	1.51518	MD-2-related lipid recognition domain-containing protein
	Bra024052	26.25	9.21	d	0.350857	-1.51104	1.51104	Putative membrane lipoprotein
	Bra021877	5.08	1.79	d	0.352362	-1.50487	1.50487	glycine-rich protein
	Bra006249	74.55	26.34	d	0.35332	-1.50095	1.50095	myb domain protein 40	GO:0003677(DNA binding)
	Bra010284	6.42	2.28	d	0.35514	-1.49354	1.49354	nodulin MtN21 /EamA-like transporter family protein	GO:0016020(membrane)
	Bra021871	2.17	6.1	u	2.81106	1.49111	1.49111	Integrase-type DNA-binding superfamily protein	GO:0003700(sequence-specific DNA binding transcription factor activity),GO:0006355(regulation of transcription, DNA-dependent)
	Bra001940	7.83	2.8	d	0.357599	-1.48359	1.48359	ammonium transporter 1;5	GO:0072488(ammonium transmembrane transport),GO:0016020(membrane),GO:0008519(ammonium transmembrane transporter activity)
	Bra023790	0.58	1.61	u	2.77586	1.47294	1.47294	ATPase E1-E2 type family protein / haloacid dehalogenase-like hydrolase family protein	GO:0000166(nucleotide binding),GO:0046872(metal ion binding),GO:0003824(catalytic activity),GO:0008152(metabolic process),GO:0016020(membrane),GO:0015662(ATPase activity, coupled to transmembrane movement of ions, phosphorylative mechanism),GO:0006812(cation transport),GO:0006754(ATP biosynthetic process)
	Bra000703	61.73	22.32	d	0.361575	-1.46763	1.46763	HSP20-like chaperones superfamily protein
	Bra017103	62.1	22.51	d	0.36248	-1.46403	1.46403	annexin 4	GO:0005509(calcium ion binding),GO:0005544(calcium-dependent phospholipid binding)
	Bra016180	77.36	28.05	d	0.36259	-1.46359	1.46359	Polyketide cyclase/dehydrase and lipid transport superfamily protein	GO:0006952(defense response),GO:0009607(response to biotic stimulus)
	Bra010381	13.28	4.82	d	0.362952	-1.46215	1.46215	Wound-responsive family protein
	Bra037207	16.14	5.87	d	0.363693	-1.45921	1.45921	alanine:glyoxylate aminotransferase	GO:0008152(metabolic process)	00250(Alanine, aspartate and glutamate metabolism),00260(Glycine, serine and threonine metabolism),04146(Peroxisome)
	Bra024080	17.02	6.26	d	0.367803	-1.443	1.443	nodulin MtN21 /EamA-like transporter family protein	GO:0016020(membrane)
	Bra040817	8.44	22.94	u	2.71801	1.44255	1.44255	glycine-rich protein 3
	Bra022678	53.02	19.54	d	0.36854	-1.44011	1.44011	NA
	Bra030880	8.31	3.07	d	0.369434	-1.43661	1.43661	Protein kinase protein with adenine nucleotide alpha hydrolases-like domain	GO:0004672(protein kinase activity),GO:0005524(ATP binding),GO:0006468(protein phosphorylation)
	Bra038819	20.65	7.63	d	0.369492	-1.43639	1.43639	xyloglucan endotransglucosylase/hydrolase 21	GO:0004553(hydrolase activity, hydrolyzing O-glycosyl compounds),GO:0005975(carbohydrate metabolic process),GO:0016762(xyloglucan:xyloglucosyl transferase activity),GO:0006073(cellular glucan metabolic process),GO:0005618(cell wall),GO:0048046(apoplast)
	Bra029537	31.39	11.69	d	0.372412	-1.42503	1.42503	allantoinase 尿囊素酶	GO:0016787(hydrolase activity)	00230(Purine metabolism)
	Bra008764	21.57	8.04	d	0.37274	-1.42376	1.42376	myb domain protein 40	GO:0003677(DNA binding)
	Bra000194	1.19	3.17	u	2.66387	1.41352	1.41352	expansin A8
	Bra012092	136.41	51.94	d	0.380764	-1.39303	1.39303	UDP-Glycosyltransferase superfamily protein	GO:0016758(transferase activity, transferring hexosyl groups),GO:0008152(metabolic process)	00940(Phenylpropanoid biosynthesis)
	Bra016638	7.28	2.78	d	0.381868	-1.38885	1.38885	organic cation/carnitine transporter 3	GO:0022857(transmembrane transporter activity),GO:0055085(transmembrane transport),GO:0016021(integral to membrane)
	Bra038726	2.36	6.18	u	2.61864	1.38882	1.38882	basic chitinase	GO:0004568(chitinase activity),GO:0006032(chitin catabolic process),GO:0016998(cell wall macromolecule catabolic process),GO:0008061(chitin binding)
	Bra039785	45.16	117.55	u	2.60297	1.38016	1.38016	NA
	Bra008066	11.95	4.6	d	0.384937	-1.3773	1.3773	phosphate starvation-induced gene 2	GO:0016791(phosphatase activity)
	Bra023137	21.96	8.48	d	0.386157	-1.37274	1.37274	CTP synthase family protein	GO:0003883(CTP synthase activity),GO:0006221(pyrimidine nucleotide biosynthetic process),GO:0016787(hydrolase activity),GO:0006541(glutamine metabolic process)	00240(Pyrimidine metabolism)
	Bra008157	2.2	5.69	u	2.58636	1.37093	1.37093	glutathione S-transferase TAU 10	GO:0005515(protein binding)
	Bra027896	12.63	4.89	d	0.387173	-1.36895	1.36895	NA
	Bra018160	2.24	5.77	u	2.57589	1.36507	1.36507	glutamine-dependent asparagine synthase 1	GO:0004066(asparagine synthase (glutamine-hydrolyzing) activity),GO:0006529(asparagine biosynthetic process)	00250(Alanine, aspartate and glutamate metabolism),00910(Nitrogen metabolism)
	Bra009445	0.89	2.29	u	2.57303	1.36347	1.36347	3-ketoacyl-CoA synthase 19	GO:0016746(transferase activity, transferring acyl groups),GO:0016747(transferase activity, transferring acyl groups other than amino-acyl groups),GO:0006633(fatty acid biosynthetic process),GO:0016020(membrane),GO:0008610(lipid biosynthetic process)
	Bra031263	29.46	11.49	d	0.39002	-1.35838	1.35838	4-coumarate:CoA ligase 5	GO:0003824(catalytic activity),GO:0008152(metabolic process)
	Bra000847	212.27	83.09	d	0.391435	-1.35315	1.35315	2-oxoglutarate (2OG) and Fe(II)-dependent oxygenase superfamily protein	GO:0016491(oxidoreductase activity),GO:0016706(oxidoreductase activity, acting on paired donors, with incorporation or reduction of molecular oxygen, 2-oxoglutarate as one donor, and incorporation of one atom each of oxygen into both donors),GO:0055114(oxidation-reduction process)
	Bra003682	31.22	12.28	d	0.393338	-1.34616	1.34616	O-methyltransferase family protein	GO:0008171(O-methyltransferase activity),GO:0008168(methyltransferase activity),GO:0046983(protein dimerization activity)
	Bra039781	22.41	56.77	u	2.53324	1.34099	1.34099	NA
	Bra035508	57.03	22.6	d	0.396283	-1.3354	1.3354	Glycosyl hydrolase superfamily protein	GO:0004553(hydrolase activity, hydrolyzing O-glycosyl compounds),GO:0005975(carbohydrate metabolic process)
	Bra011351	1.52	3.83	u	2.51974	1.33327	1.33327	K+ transporter 5	GO:0005515(protein binding),GO:0005216(ion channel activity),GO:0006811(ion transport),GO:0055085(transmembrane transport),GO:0016020(membrane)
	Bra033050	9.57	3.81	d	0.398119	-1.32873	1.32873	HXXXD-type acyl-transferase family protein	GO:0016747(transferase activity, transferring acyl groups other than amino-acyl groups)
	Bra000840	109.37	43.78	d	0.400293	-1.32087	1.32087	xyloglucan endotransglucosylase/hydrolase 9	GO:0004553(hydrolase activity, hydrolyzing O-glycosyl compounds),GO:0005975(carbohydrate metabolic process),GO:0016762(xyloglucan:xyloglucosyl transferase activity),GO:0006073(cellular glucan metabolic process),GO:0005618(cell wall),GO:0048046(apoplast)
	Bra012663	9.32	3.74	d	0.401288	-1.31729	1.31729	Homeobox-leucine zipper protein 4 (HB-4) / HD-ZIP protein	GO:0003700(sequence-specific DNA binding transcription factor activity),GO:0043565(sequence-specific DNA binding),GO:0006355(regulation of transcription, DNA-dependent),GO:0003677(DNA binding),GO:0005634(nucleus),GO:0006351(transcription, DNA-dependent),GO:0016563(transcription activator activity)
	Bra002745	3.04	7.48	u	2.46053	1.29897	1.29897	OSBP(oxysterol binding protein)-related protein 4C
	Bra000090	185.15	75.44	d	0.407453	-1.29529	1.29529	annexin 4	GO:0005509(calcium ion binding),GO:0005544(calcium-dependent phospholipid binding)
	Bra028879	14.25	5.81	d	0.407719	-1.29435	1.29435	Haloacid dehalogenase-like hydrolase (HAD) superfamily protein	GO:0003824(catalytic activity),GO:0008152(metabolic process)
	Bra025995	12.36	30.23	u	2.44579	1.2903	1.2903	glutathione S-transferase TAU 24	GO:0005515(protein binding)
	Bra029996	24.26	9.96	d	0.410552	-1.28436	1.28436	2-oxoglutarate (2OG) and Fe(II)-dependent oxygenase superfamily protein	GO:0016491(oxidoreductase activity),GO:0016706(oxidoreductase activity, acting on paired donors, with incorporation or reduction of molecular oxygen, 2-oxoglutarate as one donor, and incorporation of one atom each of oxygen into both donors),GO:0055114(oxidation-reduction process)
	Bra030246	20.13	8.28	d	0.411326	-1.28164	1.28164	cytochrome P450, family 79, subfamily B, polypeptide 3	GO:0005506(iron ion binding),GO:0009055(electron carrier activity),GO:0016705(oxidoreductase activity, acting on paired donors, with incorporation or reduction of molecular oxygen),GO:0020037(heme binding),GO:0055114(oxidation-reduction process)	00380(Tryptophan metabolism),00966(Glucosinolate biosynthesis)
	Bra018995	23.74	9.83	d	0.414069	-1.27206	1.27206	Peroxisomal membrane 22 kDa (Mpv17/PMP22) family protein	GO:0016021(integral to membrane)
	Bra016564	5.03	12.12	u	2.40954	1.26876	1.26876	Calcium-binding EF-hand family protein		04626(Plant-pathogen interaction)
	Bra011843	120.79	50.81	d	0.420647	-1.24932	1.24932	alanine:glyoxylate aminotransferase 2	GO:0008483(transaminase activity),GO:0030170(pyridoxal phosphate binding)	00250(Alanine, aspartate and glutamate metabolism),00260(Glycine, serine and threonine metabolism)
	Bra034193	105.6	44.44	d	0.420833	-1.24868	1.24868	xyloglucan endotransglucosylase/hydrolase 9	GO:0004553(hydrolase activity, hydrolyzing O-glycosyl compounds),GO:0005975(carbohydrate metabolic process),GO:0016762(xyloglucan:xyloglucosyl transferase activity),GO:0006073(cellular glucan metabolic process),GO:0005618(cell wall),GO:0048046(apoplast)
	Bra036701	50.99	21.52	d	0.422044	-1.24454	1.24454	myo-inositol oxygenase 2	GO:0005506(iron ion binding),GO:0050113(inositol oxygenase activity),GO:0019310(inositol catabolic process),GO:0055114(oxidation-reduction process),GO:0005737(cytoplasm)	00053(Ascorbate and aldarate metabolism),00562(Inositol phosphate metabolism)
	Bra039563	10.13	23.54	u	2.32379	1.21648	1.21648	Bifunctional inhibitor/lipid-transfer protein/seed storage 2S albumin superfamily protein
	Bra009605	42.45	18.3	d	0.431095	-1.21392	1.21392	Haloacid dehalogenase-like hydrolase (HAD) superfamily protein	GO:0003824(catalytic activity),GO:0008152(metabolic process)
	Bra029469	13.73	5.94	d	0.432629	-1.2088	1.2088	AGAMOUS-like 80	GO:0003677(DNA binding),GO:0046983(protein dimerization activity),GO:0043565(sequence-specific DNA binding),GO:0006355(regulation of transcription, DNA-dependent),GO:0005634(nucleus),GO:0003700(sequence-specific DNA binding transcription factor activity)
	Bra014848	8.85	20.35	u	2.29944	1.20128	1.20128	Arabidopsis Inositol phosphorylceramide synthase 1
	Bra028646	2.31	5.26	u	2.27706	1.18717	1.18717	IBR domain-containing protein	GO:0008270(zinc ion binding)
	Bra024131	26.6	11.85	d	0.445489	-1.16654	1.16654	HXXXD-type acyl-transferase family protein	GO:0016747(transferase activity, transferring acyl groups other than amino-acyl groups)
	Bra008019	20.63	9.21	d	0.446437	-1.16347	1.16347	Cupredoxin superfamily protein	GO:0005507(copper ion binding),GO:0009055(electron carrier activity)
	Bra011720	5.59	12.5	u	2.23614	1.16101	1.16101	Homeodomain-like superfamily protein	GO:0003677(DNA binding)
	Bra023765	19.65	8.84	d	0.449873	-1.15241	1.15241	TPX2 (targeting protein for Xklp2) protein family
	Bra010579	61.37	27.64	d	0.450383	-1.15078	1.15078	Cold acclimation protein WCOR413 family
	Bra030876	28.35	12.77	d	0.450441	-1.15059	1.15059	Disease resistance-responsive (dirigent-like protein) family protein
	Bra036282	4.56	10.08	u	2.21053	1.14439	1.14439	sucrose synthase 3	GO:0009058(biosynthetic process),GO:0005985(sucrose metabolic process)	00500(Starch and sucrose metabolism)
	Bra028126	7.6	16.02	u	2.10789	1.0758	1.0758	Eukaryotic aspartyl protease family protein	GO:0004190(aspartic-type endopeptidase activity),GO:0006508(proteolysis)
	Bra013433	5.66	11.52	u	2.03534	1.02527	1.02527	K+ uptake permease 9	GO:0015079(potassium ion transmembrane transporter activity),GO:0071805(potassium ion transmembrane transport),GO:0016020(membrane)
	Bra013382	27.7	56.09	u	2.02491	1.01786	1.01786	proline-rich family protein
	Bra030934	9.65	19.38	u	2.00829	1.00597	1.00597	mechanosensitive channel of small conductance-like 4	GO:0055085(transmembrane transport),GO:0016020(membrane)
	Bra013668	3.88	7.71	u	1.98711	0.990674	0.990674	Major Facilitator Superfamily with SPX (SYG1/Pho81/XPR1) domain-containing protein	GO:0055085(transmembrane transport),GO:0016021(integral to membrane)
	Bra034608	9	17.47	u	1.94111	0.956883	0.956883	UDP-glucosyl transferase 73B3	GO:0016758(transferase activity, transferring hexosyl groups),GO:0008152(metabolic process)
	Bra028980	3.9	7.48	u	1.91795	0.939564	0.939564	Bifunctional inhibitor/lipid-transfer protein/seed storage 2S albumin superfamily protein
	Bra034754	28.51	54.23	u	1.90214	0.927623	0.927623	basic chitinase	GO:0004568(chitinase activity),GO:0006032(chitin catabolic process),GO:0016998(cell wall macromolecule catabolic process),GO:0008061(chitin binding)	00520(Amino sugar and nucleotide sugar metabolism)
	Bra018067	12.42	21.27	u	1.71256	0.776155	0.776155	Cysteine proteinases superfamily protein	GO:0008234(cysteine-type peptidase activity),GO:0006508(proteolysis)
	Bra032622	31.76	53.8	u	1.69395	0.760395	0.760395	CBL-interacting protein kinase 9	GO:0004672(protein kinase activity),GO:0005524(ATP binding),GO:0006468(protein phosphorylation),GO:0007165(signal transduction)
	Bra013017	27.3	46.19	u	1.69194	0.75868	0.75868	Zinc finger, C3HC4 type (RING finger) family protein
	Bra018412	0	0.93	u	#DIV/0!	#DIV/0!	#DIV/0!	O-acyltransferase (WSD1-like) family protein	GO:0004144(diacylglycerol O-acyltransferase activity)
	Bra010409	0	0.68	u	#DIV/0!	#DIV/0!	#DIV/0!	seed storage albumin 3
