# Supplementary material for: Transcriptome Analysis of Canola (Brassica napus) under Salt Stress at the Germination Stage
Source: PLoS One. 2015 Feb 13;10(2):e0116217. doi: 10.1371/journal.pone.0116217 (PMC4332669; doi:10.1371/journal.pone.0116217)
Supplement: S3 Table — (XLSX) [file pone.0116217.s004.xlsx]

## Sheet: Sheet1
Supplement 4 Original data of qPCR for selected genes
Gene No.	Accession	Log(2, Ratio) in DGE				(-ΔΔCt) in qRT-PCR
						S3/H3			S12/H12			S24/H24
		S3/H3	S12/H12	S24/H24		replicate 1	replicate 2	replicate3	replicate 1	replicate 2	replicate3	replicate 1	replicate 2	replicate3
Gene 1	Bra011843	-1.12202	-1.22663	-1.24932		-0.88534	-0.59	-0.78106	-0.9441	-0.91805	-0.84753	-0.23484	-0.61258	-0.59666
Gene 2	Bra023573	-1.22927	-2.84816	-2.32047		-1.88333	-1.50982	-1.70026	-4.03642	-4.35251	-4.0672	-1.47167	-1.56021	-1.61165
Gene 3	Bra000090	-1.47756	-1.78345	-1.29529		-1.04602	-0.93654	-0.73839	-1.53197	-1.3045	-1.59332	-0.33045	-0.54822	-0.48001
Gene 4	Bra030494	6.57674	6.62322	2.00676		4.79359	5.24858	4.68805	3.46015	3.3578	3.91229	1.69529	2.23116	2.02488
Gene 5	Bra000314	1.38021	2.88074	2.87888		1.1436	1.59685	1.49452	2.67108	2.64626	2.9074	1.67848	1.88532	1.9643
Gene 6	Bra030473	-2.74768	-1.28625	2.76602		-3.001	-2.987	-2.956	-1.543	-1.569	-1.587	3.121	2.896	2.645
Gene 7	Bra018067	-2.88595	-1.7609	0.776155		-2.996	-2.874	-2.963	-1.568	-1.987	-2.002	0.861	0.697	0.967
Gene 8	Bra014287	-2.90003	-1.82932	1.83135		-3.031	-2.998	-3.212	-2.004	-2.312	-1.997	2.003	2.013	1.997
Gene 9	Bra018995	1.90623	1.50021	-1.27206		2.102	2.13	2.114	1.653	1.522	1.741	-1.565	-1.678	-1.943
Gene 10	Bra034608	1.11773	1.42751	0.956883		1.325	1.362	1.584	1.864	1.885	1.987	1.013	1.023	1.205
Gene 11	Bra005012	2.51936	3.229	1.55332		2.125	2.336	2.132	3.056	3.261	3.745	1.256	1.369	1.258
Gene 12	Bra017051	2.21998	2.88488	1.61969		1.998	2.364	2.673	2.962	2.785	2.456	1.962	1.63	1.472
Gene 13	Bra000150	2.08189	2.64468	1.71535		2.46834	2.45441	2.34262	2.3666	2.2086	2.75361	2.22952	2.31119	2.10293
Gene 14	Bra025421	-5.64615	-4.67513	-4.13472		-4.785	-4.236	-4.897	-3.231	-3.695	-4.002	-3.123	-3.657	-3.368
Gene 15	Bra020731	-5.32254	-4.82332	-4.20981		-3.88813	-3.9886	-3.95104	-3.32097	-3.23636	-3.32286	-2.17578	-2.40628	-2.08071
Gene 16	Bra028202	-4.82782	-4.75207	-2.97863		-4.402	-4.532	-4.368	-4.296	-4.362	-4.112	-2.616	-2.462	-2.607
Gene 17	Bra036196	-4.62808	-3.90956	-3.7067		-4.065	-4.163	-4.084	-3.226	-3.32	-3.41	-3.096	-3.084	-3.187
Gene 18	Bra036701	-4.8099	-2.4279	-1.24454		-4.61	-4.24	-4.326	-3.002	-2.648	-2.904	-1.046	-1.365	-1.482
Gene 19	Bra041014	-8.37662	-6.27766	-4.93661		-6.76557	-6.53261	-6.70001	-5.17389	-5.2523	-5.061	-2.53696	-2.59073	-2.78618
Gene 20	Bra035627	-5.88264	-4.15381	-3.60881		-4.506	-5.143	-5.263	-3.475	-3.952	-4.026	-2.713	-3.144	-2.852
Gene 21	Bra040819	-1.58496	-2.57075	-1.96614		-1.684	-1.965	-1.987	-2.468	-2.584	-2.485	-2.013	-2.103	-2.116
Gene 22	Bra030246	-1.23547	-1.69905	-1.28164		-1.453	-1.678	-1.362	-1.879	-1.974	-1.754	-1.423	-1.563	-1.622
Gene 23	Bra034608	1.11773	1.42751	0.956883		1.396	1.356	1.455	1.678	1.894	1.786	1.002	1.365	1.241
Gene 24	Bra000847	-4.2202	-2.67273	-1.35315		-4.512	-4.639	-5.021	-2.562	-2.785	-3.002	-0.523	-1.343	-1.679
Gene 25	Bra029996	-3.57258	-2.12867	-1.28436		-3.869	-3.965	-3.896	-2.003	-2.114	-2.017	-1.384	-1.485	-1.502
Gene 26	Bra038819	-2.75002	-2.71621	-1.43639		-2.854	-2.963	-2.923	-2.984	-2.954	2.895	-1.326	-1.506	-1.452
Gene 27	Bra024089	-3.56294	-5.79082	-2.07487		-3.384	-3.306	-3.445	-5.484	-5.503	-5.512	-1.625	-1.598	-1.725
Gene 28	Bra010292	-3.41253	-3.97195	-2.03205		-3.185	-3.364	-3.194	-3.536	-3.625	-3.714	-1.645	-1.712	-1.658
Gene 29	Bra011179	-2.82312	-3.81911	-1.93699		-2.564	-2.602	-2.586	-3.605	-3.596	-3.498	-1.636	-1.724	-1.754
Gene 30	Bra034193	-1.52123	-1.48129	-1.24868		-1.336	-1.452	-1.484	-1.284	-1.392	-1.384	-1.042	-1.125	-1.164
Gene 31	Bra000840	-1.29903	-1.26685	-1.32087		-1.126	-1.346	-1.165	-1.026	-1.346	-1.787	-1.423	-1.585	-1.495
